# Supplementary material for: An integrative systematic revision and biogeography of Rhynchocalamus snakes (Reptilia, Colubridae) with a description of a new species from Israel
Source: PeerJ. 2016 Dec 22;4:e2769. doi: 10.7717/peerj.2769 (PMC5183090; doi:10.7717/peerj.2769)
Supplement: Supplemental Information 1 [file peerj-04-2769-s009.txt]

>ZMHRU2012-93
GCGGGCCCAAGATAATACTAA-CGGCGTAAAGCACGACTAAAA-GTAAGTCACATGCCTAGGAAAAGAAGCAAAGCTGGGCTGTAAAAAGCCATAAGCCACAATAATCACACCTAG-CACAAACCACATTCCACTCGTGAAAGTTGGGACACAAACTAAGATTAGATACCTTATTATGCCCAACCGTAACACAACAATCAAATTACTAATTGTTCGCCAAATAACTACGAGTAAAAACTTAAAATTTAAAAGACTTGACGGTACCCCAAAATCAACCTAGAGGAGCCTGTCCAATAACCGATACCCCACGATCAACCCAACCACCCCTAGCCCAACAGTCTATATACCGCCGTCGCCAGCCTACCTTATGAAAGAAACAAAGTAAGCCAAATAGCCA-CCCCCTAGTACGACAGGTCGAGGTGTAACTTAT-GGGGTGGACCAGAGATGGGCTACATTTTCTAACACAGAAAATACGGATAAACCATGAAAAAAGAAACTGAAGGAGGATTTAGTAGTATGCTGGGAACAAA-ATACCCGGTCGAAACCAACGCAATGGGGTGCGTACACACCGCCCGTCATCCCTGTTAACAAACCAAACATATCCATAAACACAAAACAA-TCCTAAAG
>ZMHRU2014/60-1 
GCGGGCCCAAGATAATACTAA-CGGCGTAAAGCACGACTAAAA-GTAAGTCACATGCCTAGGAAAAGAAGCAAAGCTGGGCTGTAAAAAGCCATAAGCCACAATAATCACACCTAG-CACAAACCACATTCCACTCGTGAAAGTTGGGACACAAACTAAGATTAGATACCTTATTATGCCCAACCGTAACACAACAATCAAATTACTAATTGTTCGCCAAATAACTACGAGTAAAAACTTAAAATTTAAAAGACTTGACGGTACCCCAAAATCAACCTAGAGGAGCCTGTCCAATAACCGATACCCCACGATCAACCCAACCACCCCTAGCCCAACAGTCTATATACCGCCGTCGCCAGCCTACCTTATGAAAGAAACAAAGTAAGCCAAATAGCCA-CCCCCTAGTACGACAGGTCGAGGTGTAACTTAT-GGGGTGGACCAGAGATGGGCTACATTTTCTAACACAGAAAATACGGATAAACCATGAAAAAAGAAACTGAAGGAGGATTTAGTAGTATGCTGGGAACAAA-ATACCCGGTCGAAACCAACGCAATGGGGTGCGTACACACCGCCCGTCATCCCTGTTAACAAACCAAACATATCCATAAACACAAAACAA-TCCTAAAG
>ZMHRU2014/60-4 
GCGGGCCCAAGATAATACTAA-CGGCGTAAAGCACGACTAAAA-GTAAGTCACATGCCTAGGAAAAGAAGCAAAGCTGGGCTGTAAAAAGCCATAAGCCACAATAATCACACCTAG-CACAAACCACATTCCACTCGTGAAAGTTGGGACACAAACTAAGATTAGATACCTTATTATGCCCAACCGTAACACAACAATCAAATTACTAATTGTTCGCCAAATAACTACGAGTAAAAACTTAAAATTTAAAAGACTTGACGGTACCCCAAAATCAACCTAGAGGAGCCTGTCCAATAACCGATACCCCACGATCAACCCAACCACCCCTAGCCCAACAGTCTATATACCGCCGTCGCCAGCCTACCTTATGAAAGAAACAAAGTAAGCCAAATAGCCA-CCCCCTAGTACGACAGGTCGAGGTGTAACTTAT-GGGGTGGACCAGAGATGGGCTACATTTTCTAACACAGAAAATACGGATAAACCATGAAAAAAGAAACTGAAGGAGGATTTAGTAGTATGCTGGGAACAAA-ATACCCGGTCGAAACCAACGCAATGGGGTGCGTACACACCGCCCGTCATCCCTGTTAACAAACCAAACATATCCATAAACACAAAACAA-TCCTAAAG
>ZMHRU2014/60-5 
GCGGGCCCAAGATAATACTAA-CGGCGTAAAGCACGACTAAAA-GTAAGTCACATGCCTAGGAAAAGAAGCAAAGCTGGGCTGTAAAAAGCCATAAGCCACAATAATCACACCTAG-CACAAACCACATTCCACTCGTGAAAGTTGGGACACAAACTAAGATTAGATACCTTATTATGCCCAACCGTAACACAACAATCAAATTACTAATTGTTCGCCAAATAACTACGAGTAAAAACTTAAAATTTAAAAGACTTGACGGTACCCCAAAATCAACCTAGAGGAGCCTGTCCAATAACCGATACCCCACGATCAACCCAACCACCCCTAGCCCAACAGTCTATATACCGCCGTCGCCAGCCTACCTTATGAAAGAAACAAAGTAAGCCAAATAGCCA-CCCCCTAGTACGACAGGTCGAGGTGTAACTTAT-GGGGTGGACCAGAGATGGGCTACATTTTCTAACACAGAAAATACGGATAAACCATGAAAAAAGAAACTGAAGGAGGATTTAGTAGTATGCTGGGAACAAA-ATACCCGGTCGAAACCAACGCAATGGGGTGCGTACACACCGCCCGTCATCCCTGTTAACAAACCAAACATATCCATAAACACAAAACAA-TCCTAAAG
>ZMHRU2014/60-2 
---------------------------------------------TAAGTCACATGCCTAGGAAAAGAAGCAAAGCTGGGCTGTAAAAAGCCATAAGCCACAATAATCACACCTAG-CACAAACCACATTCCACTCGTGAAAGTTGGGACACAAACTAAGATTAGATACCTTATTATGCCCAACCGTAACACAACAATCAAATTACTAATTGTTCGCCAAATAACTACGAGTAAAAACTTAAAATTTAAAAGACTTGACGGTACCCCAAAATCAACCTAGAGGAGCCTGTCCAATAACCGATACCCCACGATCAACCCAACCACCCCTAGCCCAACAGTCTATATACCGCCGTCGCCAGCCTACCTTATGAAAGAAACAAAGTAAGCCAAATAGCCA-CCCCCTAGTACGACAGGTCGAGGTGTAACTTAT-GGGGTGGACCAGAGATGGGCTACATTTTCTAACACAGAAAATACGGATAAACCATGAAAAAAGAAACTGAAGGAGGATTTAGTAGTATGCTGGGAACAAA-ATACCCGGTCGAAACCAACGCAATGGGGTGCGTACACACCGCCCGTCATCCCTGTTAACAAACCAAACATATCCATAAACACAAAACAA-TCCTAAAG
>ZMHRU2014/60-3 
-----------ATAATACTAA-CGGCGTAAAGCACGACTAAAA-GTAAGTCACATGCCTAGGAAAAGAAGCAAAGCTGGGCTGTAAAAAGCCATAAGCCACAATAATCACACCTAG-CACAAACCACATTCCACTCGTGAAAGTTGGGACACAAACTAAGATTAGATACCTTATTATGCCCAACCGTAACACAACAATCAAATTACTAATTGTTCGCCAAATAACTACGAGTAAAAACTTAAAATTTAAAAGACTTGACGGTACCCCAAAATCAACCTAGAGGAGCCTGTCCAATAACCGATACCCCACGATCAACCCAACCACCCCTAGCCCAACAGTCTATATACCGCCGTCGCCAGCCTACCTTATGAAAGAAACAAAGTAAGCCAAATAGCCA-CCCCCTAGTACGACAGGTCGAGGTGTAACTTAT-GGGGTGGACCAGAGATGGGCTACATTTTCTAACACAGAAAATACGGATAAACCATGAAAAAAGAAACTGAAGGAGGATTTAGTAGTATGCTGGGAACAAA-ATACCCGGTCGAAACCAACGCAATGGGGTGCGTACACACCGCCCGTCATCCCTGTTAACAAACCAAACATATCCATAAACACAAAACAA-TCCTAAAG
>IBECN4093 
ACAAACCCAGAATAATACTGA-CGGCGTAAAGCACGACTAAA--AC-ACAGTTACTACTAGGAAATAAAACCAAGCTGGGCTGTAAAAAGCCATAAGCTACAATAAAC-CACCTAT-AAC-AAACAAATTCCACTCGTGAAAGCTAGGACACAAACTAAGATTAGATACCTTACTATGCCTAGCTGTAACATAACAATTAAATTACGAATTGTTCGCCAAATAACTACGAGTAAAAACTTAAAATTTAAAAGACTTGACGGTGCTTCACAA-CGACCTAGAGGAGCCTGTCTAATAACCGATACTCCGCGATTAACCCAACCCACCCTAGCCCAACAGTCTATATACCGCCGTCGCCAGCCTACCTTATGAAAGAAACAAAGTAAGCCTAATAG-CA-CACACTAACAAGACAGGTCGAGGTGTAACTCAT-GGGTGGG-GCA-AGATGGGCTACATTTTCTAATACAGAAAATACGAATTAACTATGAAAAGAGAAACTGAAGGCGGATTTAGCAGTAAACTAGGAACAAACACACCTAGTCGAAACCAACGCAATGAAGCGCGTACACACCGCCCGTCATCCCTGTAAACA-CACAATAACATCAATAATACAACAAACA-ACCATAAG
>S1329 
ACAAACCCAAAATAATACTAA-CGGCGTAAAGCACGACTAAA--ATAATAGTTACTATTAGGAAATAAAACCAAGCTAGGCTGTAAAAAGCCATAAGCCACAATAAAT-CACCTAT-AAC-AAACAAATTCCACTCGTGAAAGCTAGGACACAAACTAAGATTAGATACCTTACTATGCCTAACCGTAACACAACAATTAAATTACGAATTGTTCGCCAAATAACTACGAGTAAAAACTTAAAATTTAAAAGACTTGACGGTGCTTCACAA-CGACCTAGAGGAGCCTGTCTAATAACCGATACCCCACGATTAACCCAACCCACCCTAGCCCCACAGTCTATATACCGCCGTCGCCAGCCTACCTTATGAAAGAAACAAAGTAAGCCAAATAG-TA-CACACTAACAAGACAGGTCGAGGTGTAACTCAT-GGGTGGG-GCA-AGATGGGCTACATTTTCTAATATAGAAAACACGAATAAAATATGAAAAGAGAAACTGAAGGCGGATTTAGCAGTAAACTAGGAATAAATACACCTAGTCGAAATAAACGCAATGAAGCGCGTACACACCGCCCGTCATCCCTGTAAACA-CACAAAAACATTAATAATACAACAAACA-ACTTTAAG
>SPM002589 
AAAAACCCAAAATAATACTAA-CGGCGTAAAGCACGACTAAA--ATAATAGTTACTACTAGGAAATAAAACCAAGCTGGGCTGTAAAAAGCCATAAGCTACAATAAAT-CACCTAT-AAT-AAACAAATTCCACTCGTGAAAGCTAGGACACAAACTAAGATTAGATACCTTACTATGCCTAACTGTAACACAACAATTAAATTACGAATTGTTCGCCAAATAACTACGAGTAAAAACTTAAAATTTAAAAGACTTGACGGTGCTTCACAA-CGACCTAGAGGAGCCTGTCTAATAACCGATACTCCACGATTAACCCAACCCACCCTGGCCCCACAGTCTATATACCGCCGTCGCCAGCCTACCTTATGAAAGAAACAAAGTAAGCTAAATAG-TG-CACACTAACAAGACAGGTCGAGGTGTAACTCAT-GGGTGGG-ACA-AGATGGGCTACATTTTCTAATATAGAAAATACGAATAAACTATGAAAAGAGAAACTGAAGGCGGATTTAGCAGTAAACTAGGAATAAACACACCTAGTCGAAATCAACGCAATGAAGCGCGTACACACCGCCCGTCATCCCTGCAAACA-CACAAAACCATCAATAATACAACAAACA-ACTTTAAA
>MVZ234500 
-------------------------------GCACGACCAAAA-TCTATAGTTTCTATTAGGAAATAAAACCAGGCTAGGCTGTAAAAAGCCATAAGCCACAGTAAAC-TACCTAT-AAC-AAACAAATTCCACTCGTGAAAGCTAGGGCACAAACTAAGATTAGATACCTTACTATGCCTAGCCATAACACAACAATTAAATTACGAATTGTTCGCCAAATAACTACGAGTAAAAACTTAAAATTTAAAAGACTTGACGGTACTTCACAA-CGACCTAGAGGAGCCTGTCTAATAACCGATACTCCACGATTAACCCAACCCCCCCTAGCCTAACAGTCTATATACCGCCGTCGCCAGCCTACCTTATGAAAGAAACAAAGTAAGCCAAATAG-CG-CACACTAATACGACAGGTCGAGGTGTAACTCAT-GGGTGGG-ATA-AGATGGGCTACATTTTCTAACACAGAAAATACGAATAGACTATGAAAAGAGAAACTGAAGGAGGATTTAGCAGTAAACTGAGAAC-AACACACTTAGTCGAAAATAACGCAATGAAGCGCGTACACACCGCCCGTCATCCCTGTAAACG-CACACAAACATCAATAATTCAACAAATA-ACTTTAAG
>ZMHRU2015/0 
ACAAACCCAAAATAATAATAG-CGGCGTAAAGCACGACTAAA--TAGCAGTCAATTACTAGGAAATAAAACTAAACTGGGCTGTAAAAAGCCATAAGTTACAATAAATATACCTAC-AATCAGACCGATTCCACTCGTGAAAGCTAGGACACAAACTAAGATTAGATACCTTACTATGCCTAACTGTAACACAACAATCAAATTACTAATTGTTCGCCAAATAACTACGAGTAAAAACTTAAAATTTAAAAGACTTGACGGTACTTCACAA-CAACCTAGAGGAGCCTGTCCAATAACCGATAATCCACGATTAACCCAACCCTCCCTAGCCCAACAGTCTATATACCGCCGTCGCCAGCTTACCTTATGAAAGAAACAAAGTAAGCCAAATAGTCA-CACACTAACACGACAGGTCGAGGTGTAACTAAT-GGGGGGGACCA-AGATGGGCTACATTTTCTAATGCAGAAAATACGGATAAACCATGAAATAAGAAACTGAAGGAGGATTTAGCAGTACACTGAGAATAAATACACTTAGTAGAAATTAATGCAATGAGGTGCGTACACACCGCCCGTCATCCCTGCCAGCA-CGTACAGACATTCATAATACAAACAACC-ACACAAAA
>HUJ.R20967 
ACAAACCCAAAATAATACTGA-CGGCGTAAAGCACGACTAAA--TAGCAGTTAATCACTAGGAAATAAAACTAAGCTGGGCTGTAAAAAGCCATAAGCTACAATAAAT-TACCTAT-AAT-AAACTAATTCCACTCGTGAAAGCTAGGGCACAAACTAAGATTAGATACCTTACTATGCCTAACTGTAACACAACAATCAAATTACCAATTGTTCGCCAAATAACTACGAGTAAAAACTTAAAATTTAAAAGACTTGACGGTACTTCACAA-CAACCTAGAGGAGCCTGTCCAATAACCGATACTCCACGATTAACCCAACCCCCCCTAGCCAAACAGTCTATATACCGCCGTCGCCAGCTTACCTTATGAAAGAAACAAAGTAAGCCAAATAGTCA-CACACTAGTACGACAGGTCGAGGTGTAACTTAT-GGGTGGG-TCA-AGATGGGCTACATTTTCTAATATAGAAAACACGGATAAACCATGAAACTAGAAACTGAAGGAGGATTTAGCAGTACACTAAGAACAGAC-TACTTAGTAGAAATTAACGCAATGAAGTGCGTACACACCGCCCGTCATCCCTGTCAACACTACACAACCATTCATAATATAAACATAA-ATCTAAAG
>HUJ.R21833 
ACAAACCCAAAATAATACTGA-CGGCGTAAAGCACGACTAAA--TAACAGTTAATCACTAGGAAATAAAACTAAGCTGGGCTGTAAAAAGCCATAAGCCACAATAAAT-TACCTAC-AAT-AAACTAACCCCACTCGTGAAAGTTAGGGCACAAACTAAGATTAGATACCTTACTATGCCTAACTGTAACACAACAATCAAATTACCAATTGTTCGCCAAATAACTACGAGTAAGAACTTAAAATTTAAAAGACTTGACGGTACTTCACAA-CAACCTAGAGGAGCCTGTCCAATAACCGATAACCCACGATTAACCCAACCCCCCCTAGCCAAACAGTCTATATACCGCCGTCGCCAGCTTACCTTATGAAAGAAACAAAGTAAGCTAAATAGTCA-CACACTAGTACGACAGGTCGAGGTGTAACTTAT-GGGTGGG-TCA-AGATGGGCTACATTTTCTTATATAGAAAACACGGATAAACCATGAAACTAGAAACTGAAGGAGGATTTAGCAGTACACTAAGAACAGAC-TACTTAGTAGAAATTAACGCAATGAAGTGCGTACACACCGCCCGTCATCCCTGTCAACACCACACAACCATCCATAATATGAACATAA-ATCTAAAG
>HUJ.R22054 
ACAAACCCAAAATAATACTGA-CGGCGTAAAGCACGACTAAA--TAACAGTTAATCACTAGGAAATAAAACTAAGCTGGGCTGTAAAAAGCCATAAGCCACAATAAAT-TACCTAC-AAT-AAACTAACCCCACTCGTGAAAGTTAGGGCACAAACTAAGATTAGATACCTTACTATGCCTAACTGTAACACAACAATCAAATTACCAATTGTTCGCCAAATAACTACGAGTAAGAACTTAAAATTTAAAAGACTTGACGGTACTTCACAA-CAACCTAGAGGAGCCTGTCCAATAACCGATAACCCACGATTAACCCAACCCCCCCTAGCCAAACAGTCTATATACCGCCGTCGCCAGCTTACCTTATGAAAGAAACAAAGTAAGCTAAATAGTCA-CACACTAGTACGACAGGTCGAGGTGTAACTTAT-GGGTGGG-TCA-AGATGGGCTACATTTTCTTATATAGAAAACACGGATAAACCATGAAACTAGAAACTGAAGGAGGATTTAGCAGTACACTAAGAACAGAC-TACTTAGTAGAAATTAACGCAATGAAGTGCGTACACACCGCCCGTCATCCCTGTCAACACCACACAACCATCCATAATATGAACATAA-ATCTAAAG
>HUJ.R22055 
ACAAACCCAAAATAATACTGA-CGGCGTAAAGCACGACTAAA--TAACAGTTAATCACTAGGAAATAAAACTAAGCTGGGCTGTAAAAAGCCATAAGCCACAATAAAT-TACCTAC-AAT-AAACTAACCCCACTCGTGAAAGTTAGGGCACAAACTAAGATTAGATACCTTACTATGCCTAACTGTAACACAACAATCAAATTACCAATTGTTCGCCAAATAACTACGAGTAAGAACTTAAAATTTAAAAGACTTGACGGTACTTCACAA-CAACCTAGAGGAGCCTGTCCAATAACCGATAACCCACGATTAACCCAACCCCCCCTAGCCAAACAGTCTATATACCGCCGTCGCCAGCTTACCTTATGAAAGAAACAAAGTAAGCTAAATAGTCA-CACACTAGTACGACAGGTCGAGGTGTAACTTAT-GGGTGGG-TCA-AGATGGGCTACATTTTCTTATATAGAAAACACGGATAAACCATGAAACTAGAAACTGAAGGAGGATTTAGCAGTACACTAAGAACAGAC-TACTTAGTAGAAATTAACGCAATGAAGTGCGTACACACCGCCCGTCATCCCTGTCAACACCACACAACCATCCATAATATGAACATAA-ATCTAAAG
>HUJ.R22056 
ACAAACCCAAAATAATACTGA-CGGCGTAAAGCACGACTAAA--TAACAGTTAATCACTAGGAAATAAAACTAAGCTGGGCTGTAAAAAGCCATAAGCCACAATAAAT-TACCTAC-AAT-AAACTAACCCCACTCGTGAAAGTTAGGGCACAAACTAAGATTAGATACCTTACTATGCCTAACTGTAACACAACAATCAAATTACCAATTGTTCGCCAAATAACTACGAGTAAGAACTTAAAATTTAAAAGACTTGACGGTACTTCACAA-CAACCTAGAGGAGCCTGTCCAATAACCGATAACCCACGATTAACCCAACCCCCCCTAGCCAAACAGTCTATATACCGCCGTCGCCAGCTTACCTTATGAAAGAAACAAAGTAAGCTAAATAGTCA-CACACTAGTACGACAGGTCGAGGTGTAACTTAT-GGGTGGG-TCA-AGATGGGCTACATTTTCTTATATAGAAAACACGGATAAACCATGAAACTAGAAACTGAAGGAGGATTTAGCAGTACACTAAGAACAGAC-TACTTAGTAGAAATTAACGCAATGAAGTGCGTACACACCGCCCGTCATCCCTGTCAACACCACACAACCATCCATAATATGAACATAA-ATCTAAAG
>HUJ.R22057 
ACAAACCCAAAATAATACTGA-CGGCGTAAAGCACGACTAAA--TAACAGTTAATCACTAGGAAATAAAACTAAGCTGGGCTGTAAAAAGCCATAAGCCACAATAAAT-TACCTAC-AAT-AAACTAACCCCACTCGTGAAAGTTAGGGCACAAACTAAGATTAGATACCTTACTATGCCTAACTGTAACACAACAATCAAATTACCAATTGTTCGCCAAATAACTACGAGTAAGAACTTAAAATTTAAAAGACTTGACGGTACTTCACAA-CAACCTAGAGGAGCCTGTCCAATAACCGATAACCCACGATTAACCCAACCCCCCCTAGCCAAACAGTCTATATACCGCCGTCGCCAGCTTACCTTATGAAAGAAACAAAGTAAGCTAAATAGTCA-CACACTAGTACGACAGGTCGAGGTGTAACTTAT-GGGTGGG-TCA-AGATGGGCTACATTTTCTTATATAGAAAACACGGATAAACCATGAAACTAGAAACTGAAGGAGGATTTAGCAGTACACTAAGAACAGAC-TACTTAGTAGAAATTAACGCAATGAAGTGCGTACACACCGCCCGTCATCCCTGTCAACACCACACAACCATCCATAATATGAACATAA-ATCTAAAG
>HUJ.R22058 
ACAAACCCAAAATAATACTGA-CGGCGTAAAGCACGACTAAA--TAACAGTTAATCACTAGGAAATAAAACTAAGCTGGGCTGTAAAAAGCCATAAGCCACAATAAAT-TACCTAC-AAT-AAACTAACCCCACTCGTGAAAGTTAGGGCACAAACTAAGATTAGATACCTTACTATGCCTAACTGTAACACAACAATCAAATTACCAATTGTTCGCCAAATAACTACGAGTAAGAACTTAAAATTTAAAAGACTTGACGGTACTTCACAA-CAACCTAGAGGAGCCTGTCCAATAACCGATAACCCACGATTAACCCAACCCCCCCTAGCCAAACAGTCTATATACCGCCGTCGCCAGCTTACCTTATGAAAGAAACAAAGTAAGCTAAATAGTCA-CACACTAGTACGACAGGTCGAGGTGTAACTTAT-GGGTGGG-TCA-AGATGGGCTACATTTTCTTATATAGAAAACACGGATAAACCATGAAACTAGAAACTGAAGGAGGATTTAGCAGTACACTAAGAACAGAC-TACTTAGTAGAAATTAACGCAATGAAGTGCGTACACACCGCCCGTCATCCCTGTCAACACCACACAACCATCCATAATATGAACATAA-ATCTAAAG
>HUJ.R21834 
ACAAACCCAAAATAATACTGA-CGGCGTAAAGCACGACTAAA--TAACAGTTAATCACTAGGAAATAAAACTAAGCTGGGCTGTAAAAAGCCATAAGCCACAATAAAT-TACCTAC-AAT-AAACTAACCCCACTCGTGAAAGTTAGGGCACAAACTAAGATTAGATACCTTACTATGCCTAACTGTAACACAACAATCAAATTACCAATTGTTCGCCAAATAACTACGAGTAAAAACTTAAAATTTAAAAGACTTGACGGTACTTCACAA-CAACCTAGAGGAGCCTGTCCAATAACCGATAACCCACGATTAACCCAACCCCCCCTAGCCAAACAGTCTATATACCGCCGTCGCCAGCTTACCTTATGAAAGAAACAAAGTAAGCTAAATAGTCA-CACACTAGTACGACAGGTCGAGGTGTAACTTAT-GGGTGGG-TCA-AGATGGGCTACATTTTCTTATATAGAAAACACGGATAAACCATGAAACTAGAAACTGAAGGAGGATTTAGCAGTACACTAAGAACAGAC-TACTTAGTAGAAATTAACGCAATGAAGTGCGTACACACCGCCCGTCATCCCTGTCAACACCACACAACCATCCATAATATGAACATAA-ATCTAAAG
>HUJ.R22241 
ACAAACCCAAAATAATACTGA-CGGCGTAAAGCACGACTAAA--TAACAGTTAATCACTAGGAAATAAAACTAAGCTGGGCTGTAAAAAGCCATAAGCCACAATAAAT-TACCTAC-AAT-AAACTAACCCCACTCGTGAAAGTTAGGGCACAAACTAAGATTAGATACCTTACTATGCCTAACTGTAACACAACAATCAAATTACCAATTGTTCGCCAAATAACTACGAGTAAGAACTTAAAATTTAAAAGACTTGACGGTACTTCACAA-CAACCTAGAGGAGCCTGTCCAATAACCGATAACCCACGATTAACCCAACCCCCCCTAGCCAAACAGTCTATATACCGCCGTCGCCAGCTTACCTTATGAAAGAAACAAAGTAAGCTAAATAGTCA-CACACTAGTACGACAGGTCGAGGTGTAACTTAT-GGGTGGG-TCA-AGATGGGCTACATTTTCTTATATAGAAAACACGGATAAACCATGAAACTAGAAACTGAAGGAGGATTTAGCAGTACACTAAGAACAGAC-TACTTAGTAGAAATTAACGCAATGAAGTGCGTACACACCGCCCGTCATCCCTGTCAACACCACACAACCATCCATAATATGAACATAA-ATCTTAAG
>TAU.R15268 
----------------ACTGA-CGGCGT-AAGCACGACTAAA--TAACAGTTAATCACTAGGAAATAAAACTAAGCTGGGCTGTAAAAAGCCATAAGCCACAATAAAT-TACCTAC-AAT-AAACTAACCACACTCGTGAAAGTTAGGGCACAAACTAAGATTAGATACCTTACTATGCCTAACTGTAACACAACAATCAAATTACCAATTGTTCGCCAAATAACTACGAGTAAAAACTTAAAATTTAAAAGACTTGACGGTACTTCACAA-CAACCTAGAGGAGCCTGTCCAATAACCGATAACCCACGATTAACCCAACCCCTCCTAGCCAAACAGTCTATATACCGCCGTCGCCAGCTTACCTTATGAAAGAAACAAAGTAAGCTAAATAGTCA-CACACTAATACGACAGGTCGAGGTGTAACTTAT-GGGTGGG-TCA-AGATGGGCTACATTTTCTTATATAGAAAACACGGATAAACCATGAAACTAGAAACTGAAGGAGGATTTAGCAGTACACTAAGAACAGAC-TACTTAGTAGAAATTAACGCAATGAAGTGCGTACACACCGCCCGTCATCCCTGTCAACACCACACAACCATCCATAATATGAACATAA-ATCTAAAG
>TAU.R16622 
---------------TACTGA-CGGCGT-AAGCACGACTAAA--TAACAGTTAATCACTAGGAAATAAAACTAAGCTGGGCTGTAAAAAGCCATAAGCCACAATAAAT-TACCTAC-AAT-AAACTAACCACACTCGTGAAAGTTAGGGCACAAACTAAGATTAGATACCTTACTATGCCTAACTGTAACACAACAATCAAATTACCAATTGTTCGCCAAATAACTACGAGTAAAAACTTAAAATTTAAAAGACTTGACGGTACTTCACAA-CAACCTAGAGGAGCCTGTCCAATAACCGATAACCCACGATTAACCCAACCCCTCCTAGCCAAACAGTCTATATACCGCCGTCGCCAGCTTACCTTATGAAAGAAACAAAGTAAGCTAAATAGTCA-CACACTAATACGACAGGTCGAGGTGTAACTTAT-GGGTGGG-TCA-AGATGGGCTACATTTTCTTATATAGAAAACACGGATAAACCATGAAACTAGAAACTGAAGGAGGATTTAGCAGTACACTAAGAACAGAC-TACTTAGTAGAAATTAACGCAATGAAGTGCGTACACACCGCCCGTCATCCCTGTCAACACCACACAACCATCCATAATATGAACATAA-ATCTAAAG
>TAU.R16246 
----------------ACTGA-CGGCGT-AAGCACGACTAAA--TAACAGTTAATCACTAGGAAATAAAACTAAGCTGGGCTGTAAAAAGCCATAAGCCACAATAAAT-TACCTAC-AAT-AAACTAACCCCACTCGTGAAAGTTAGGGCACAAACTAAGATTAGATACCTTACTATGCCTAACTGTAACACAACAATCAAATTACCAATTGTTCGCCAAATAACTACGAGTAAAAACTTAAAATTTAAAAGACTTGACGGTACTTCACAA-CAACCTAGAGGAGCCTGTCCAATAACCGATAACCCACGATTAACCCAACCCCCCCTAGCCAAACAGTCTATATACCGCCGTCGCCAGCTTACCTTATGAAAGAAACAAAGTAAGCTAAATAGTCA-CACACTAGTACGACAGGTCGAGGTGTAACTTAT-GGGTGGG-TCA-AGATGGGCTACATTTTCTTACATAGAAAACACGGATAAACCATGAAACTAGAAACTGAAGGAGGATTTAGCAGTACACTAAGAACAGAC-TACTTAGTAGAAATTAACGCAATGAAGTGCGTACACACCGCCCGTCATCCCTGTCAACACCACACAACCATCCATAATATGAACATAA-ATCTAAAG
>TAU.R16336 
----------------ACTGA-CGGCGT-AAGCACGACTAAA--TAACAGTTAATCACTAGGAAATAAAACTAAGCTGGGCTGTAAAAAGCCATAAGCCACAATAAAT-TACCTAC-AAT-AAACTAACCCCACTCGTGAAAGTTAGGGCACAAACTAAGATTAGATACCTTACTATGCCTAACTGTAACACAACAATCAAATTACCAATTGTTCGCCAAATAACTACGAGTAAAAACTTAAAATTTAAAAGACTTGACGGTACTTCACAA-CAACCTAGAGGAGCCTGTCCAATAACCGATAACCCACGATTAACCCAACCCCCCCTAGCCAAACAGTCTATATACCGCCGTCGCCAGCTTACCTTATGAAAGAAACAAAGTAAGCTAAATAGTCA-CACACTAGTACGACAGGTCGAGGTGTAACTTAT-GGGTGGG-TCA-AGATGGGCTACATTTTCTTACATAGAAAACACGGATAAACCATGAAACTAGAAACTGAAGGAGGATTTAGCAGTACACTAAGAACAGAC-TACTTAGTAGAAATTAACGCAATGAAGTGCGTACACACCGCCCGTCATCCCTGTCAACACCACACAACCATCCATAATATGAACATAA-ATCTAAAG
>TAU.R16340 
----------------ACTGA-CGGCGT-AAGCACGACTAAA--TAACAGTTAATCACTAGGAAATAAAACTAAGCTGGGCTGTAAAAAGCCATAAGCCACAATAAAT-TACCTAC-AAT-AAACTAACCCCACTCGTGAAAGTTAGGGCACAAACTAAGATTAGATACCTTACTATGCCTAACTGTAACACAACAATCAAATTACCAATTGTTCGCCAAATAACTACGAGTAAAAACTTAAAATTTAAAAGACTTGACGGTACTTCACAA-CAACCTAGAGGAGCCTGTCCAATAACCGATAACCCACGATTAACCCAACCCCCCCTAGCCAAACAGTCTATATACCGCCGTCGCCAGCTTACCTTATGAAAGAAACAAAGTAAGCTAAATAGTCA-CACACTAATACGACAGGTCGAGGTGTAACTTAT-GGGTGGG-TCA-AGATGGGCTACATTTTCTTATATAGAAAACACGGATAAACCATGAAACTAGAAACTGAAGGAGGATTTAGCAGTACACTAAGAACAGAC-TACTTAGTAGAAATTAACGCAATGAAGTGCGTACACACCGCCCGTCATCCCTGTCAACACCACACAACCATCCATAATATGAACATAA-ATCTAAAG
>TAU.R16575 
---------------TACTGA-CGGCGT-AAGCACGACTAAA--TAACAGTTAATCACTAGGAAATAAAACTAAGCTGGGCTGTAAAAAGCCATAAGCCACAATAAAT-TACCTAC-AAT-AAACTAACCCCACTCGTGAAAGTTAGGGCACAAACTAAGATTAGATACCTTACTATGCCTAACTGTAACACAACAATCAAATTACCAATTGTTCGCCAAATAACTACGAGTAAAAACTTAAAATTTAAAAGACTTGACGGTACTTCACAA-CAACCTAGAGGAGCCTGTCCAATAACCGATAACCCACGATTAACCCAACCCCCCCTAGCCAAACAGTCTATATACCGCCGTCGCCAGCTTACCTTATGAAAGAAACAAAGTAAGCTAAATAGTCA-CACACTAATACGACAGGTCGAGGTGTAACTTAT-GGGTGGG-TCA-AGATGGGCTACATTTTCTTATATAGAAAACACGGATAAACCATGAAACTAGAAACTGAAGGAGGATTTAGCAGTACACTAAGAACAGAC-TACTTAGTAGAAATTAACGCAATGAAGTGCGTACACACCGCCCGTCATCCCTGTCAACACCACACAACCATCCATAATATGAACATAA-ATCTAAAG
>TAU.R16468 
---------------TACTGA-CGGCGT-AAGCACGACTAAA--TAACAGTTAATCACTAGGGAATAAAACTAAGCTGGGCTGTAAAAAGCCATAAGCCACAATAAAT-TACCTAC-AAT-AAACTAATCCCACTCGTGAAAGTTAGGGCACAAACTAAGATTAGATACCTTACTATGCCTAACTGTAACACAACAATCAAATTACCAATTGTTCGCCAAATAACTACGAGTAAAAACTTAAAATTTAAAAGACTTGACGGTACTTCACAA-CAACCTAGAGGAGCCTGTCCAATAACCGATAACCCACGATTAACCCAACCCCCCCTAGCCAAACAGTCTATATACCGCCGTCGCCAGCTTACCTTATGAAAGAAACAAAGTAAGCTAAATAGTCA-CACACTAGTACGACAGGTCGAGGTGTAACTTAT-GGGCGGG-TCA-AGATGGGCTACATTTTCTTATATAGAAAACACGGATAAACCATGAAACTAGAAACTGAAGGAGGATTTAGCAGTACACTAAGAACAGAC-TACTTAGTAGAAATTAACGCAATGAAGTGCGTACACACCGCCCGTCATCCCTGTCAACACCACACAACCATCCATAATATGAACATAA-ATCTAAAG
>HUJ.R21704 
ACAAACCCAAAATAATAATAA-CGGCGTAAAGCACGACTAAA--TAACAGTTAGTTACTAGGAAATAAAACCAAGCTGGGCCGTAAAAAGCCATAAGCCACAATAAAT-AACCTAC-AAT-AAACTAATTCCACTCGTGAAAGTTAGGGCACAAACTAAGATTAGATACCTTACTATGCCTAACTGTAACACAACAATCAAATTACTAATTGTTCGCCAAATAACTACGAGTAAAAACTTAAAATTTAAAAGACTTGACGGTACTTCACAA-CAGCCTAGAGGAGCCTGTCCAATAACCGATACCCCGCGATTAACCCTACCCTCTCTAGCCAAACAGTCTATATACCGCCGTCGCCAGCTTACCTTATGAAAGAAACAAAGTAAGCTAAATAGTCA-TACACTAGCACGACAGGTCGAGGTGTAACTAATGGGGGGGG-CCA-AGATGGGCTACATTTTCTAAAACAGAAAACACGGATAAACTATGAAATAAGAAACTGAAGGAGGATTTAGCAGTACACTAAGAACAAAC-TACTTAGTAGAAATTAATGCAATGAAGTGCGTACACACCGCCCGTCATCCCTGCCAATATTATACAAATATCCATAATACAAACATAA-CTCCAAAA
>HUJ.R21705 
ACAAACCCAAAATAATAATAA-CGGCGTAAAGCACGACTAAA--TAACAGTTAGTTACTAGGAAATAAAACCAAGCTGGGCCGTAAAAAGCCATAAGCCACAATAAAT-AACCTAC-AAT-AAACTAATTCCACTCGTGAAAGTTAGGGCACAAACTAAGATTAGATACCTTACTATGCCTAACTGTAACACAACAATCAAATTACTAATTGTTCGCCAAATAACTACGAGTAAAAACTTAAAATTTAAAAGACTTGACGGTACTTCACAA-CAGCCTAGAGGAGCCTGTCCAATAACCGATACCCCGCGATTAACCCTACCCTCTCTAGCCAAACAGTCTATATACCGCCGTCGCCAGCTTACCTTATGAAAGAAACAAAGTAAGCTAAATAGTCA-TACACTAGCACGACAGGTCGAGGTGTAACTAATGGGGGGGG-CCA-AGATGGGCTACATTTTCTAAAACAGAAAACACGGATAAACTATGAAATAAGAAACTGAAGGAGGATTTAGCAGTACACTAAGAACAAAC-TACTTAGTAGAAATTAATGCAATGAAGTGCGTACACACCGCCCGTCATCCCTGCCAATATTATACAAATATCCATAATACAAACATAA-CTCCAAAA
>TAU.R15930 
--------------------A-CGGCGT-AAGCACGACTAAA--TAACAGTTAGTTACTAGGAAATAAAACCAAGCTGGGCCGTAAAAAGCCATAAGCCACAATAAAT-AACCTAC-AAT-AAACTAATTCCACTCGTGAAAGTTAGGGCACAAACTAAGATTAGATACCTTACTATGCCTAACTGTAACACAACAATCAAATTACTAATTGTTCGCCAAATAACTACGAGTAAAAACTTAAAATTTAAAAGACTTGACGGTACTTCACAA-CAGCCTAGAGGAGCCTGTCCAATAACCGATACCCCGCGATTAACCCTACCCTCTCTAGCCAAACAGTCTATATACCGCCGTCGCCAGCTTACCTTATGAAAGAAACAAAGTAAGCTAAATAGTCA-TACACTAGCACGACAGGTCGAGGTGTAACTAAT-GGGGGGG-CCA-AGATGGGCTACATTTTCTAAAACAGAAAACACGGATAAACTATGAAATAAGAAACTGAAGGAGGATTTAGCAGTACACTAAGAACAAAC-TACTTAGTAGAAATTAATGCAATGAAGTGCGTACACACCGCCCGTCATCCCTGCCAATATTATACAAATATCCATAATACAAACATAA---------
>TAU.R17093 
ACAAACCCAAAATAATAATAA-CGGCGTAAAGCACGACTAAA--TAACAGTTAGTTACTAGGAAATAAAACCAAGCTGGGCCGTAAAAAGCCATAAGCCACAATAAAT-AACCTAC-AAT-AAACTAATTCCACTCGTGAAAGTTAGGGCACAAACTAAGATTAGATACCTTACTATGCCTAACTGTAACACAACAATCAAATTACTAATTGTTCGCCAAATAACTACGAGTAAAAACTTAAAATTTAAAAGACTTGACGGTACTTCACAA-CAGCCTAGAGGAGCCTGTCCAATAACCGATACCCCGCGATTAACCCTACCCTCTCTAGCCAAACAGTCTATATACCGCCGTCGCCAGCTTACCTTATGAAAGAAACAAAGTAAGCTAAATAGTCA-TACACTAGCACGACAGGTCGAGGTGTAACTAAT-GGGGGGG-CCA-AGATGGGCTACATTTTCTAAAACAGAAAACACGGATAAACTATGAAATAAGAAACTGAAGGAGGATTTAGCAGTACACTAAGAACAAAC-TACTTAGTAGAAATTAATGCAATGAAGTGCGTACACACCGCCCGTCATCCCTGCCAATACTATACAAATATCCATAATACAAACATAA-CTCCAAAA
>MVZ234499 
ACAGACCCAAAACAATAATAATCGGCGTAAAGCACGACTAAAA-TAACAGTTAGTTACTAGGAAGTAAAACTAAGCTGGGCTGTAAAAAGCCATAAGCCACAATAAAC-CACCTACAAACCAAACATATTCCACTCGTGAAAGTTAGGGCACAAACTAAGATTAGATACCTTACTATGCCTAACTGTAACACAACAATTAAATAACCAATTGTTCGCCAAATAACTACGAGTAAAAACTTAAAATTTAAAAGACTTGGCGGTACTTCATAA-CAACCTAGAGGAGCCTGTCTAATAACCGATACTCCACGATTAACCCAACCCCCCCTAGCCTAACAGTCTATATACCGCCGTCGCCAGCCTACCTTATGAAAGAAACAAAGTAAGCCTAATAGTCACCACACTAACACGACAGGTCGAGGTGTAACTCAT-GGGGCGG-GTA-AGATGGGCTACATTTTCTAATACAGAAAATACGAATAAACCATGAAA-AAGAAACTGAAGGCGGATTTAGCAGTAAACTAAGAACAAACATACTTAGTCGAAAATAAAGCAATGAAGTGCGTACACACCGCCCGTCATCCCTGTCAACACTTATCAAACATAAATAATAAGAATAACA-ACCCCTAA
>MVZ248462 
ACAAACCCAAAACAATAATAATCGGCGTAAAGCACGACTAAAATTAACAGTTAGTTACTAGGAAGTAAAACCAAGCTGGGCTGTAAAAAGCCATAAGCCACAATAAAC-CACCTACAAACAAACAATATT-CACTCGTGAAAGTTAGGGCACAAACTAAGATTAGATACCTTACTATGCCTAACTGTAACACAACAATTAAATAACCAATTGTTCGCCAAATAACTACGAGTAAAAACTTAAAATTTAAAAGACTTGACGGTACTTCACAA-CAACCTAGAGGAGCCTGTCTAATAACCGATACTCCACGATTAACCTAACCCCCCCTGGCCTAACAGTCTATATACCGCCGTCGCCAGCCTACCTTATGAAAGAAACAAAGTAAGCCCAACAGTCACCACACTAATACGACAGGTCGAGGTGTAACTCAT-GGGGGGGGACA-AGATGGGCTACATTTTCTAACACAGAAAATACGAATAAACTATGAAA-AAGAAACTGAAGGCGGATTTAGCAGTAAACTAAGAACAAATATACTCAGTCGAAAATAAAGCAATGAAGTGCGTACACACCGCCCGTCATCCCTGTCAACACTTATCAAACATAAATAATAAAAACAACCCACTTTTAA
>MVZ248463 
---------------------------------ACGACTAAAATTAACAGTTAGTTACTAGGAAGTAAAACCAAGCTGGGCTGTAAAAAGCCATAAGCCACAATAAAC-CACCTACAAACAAACAATATT-CACTCGTGAAAGTTAGGGCACAAACTAAGATTAGATACCTTACTATGCCTAACTGTAACACAACAATTAAATAACCAATTGTTCGCCAAATAACTACGAGTAAAAACTTAAAATTTAAAAGACTTGACGGTACTTCACAA-CAACCTAGAGGAGCCTGTCTAATAACCGATACTCCACGATTAACCTAACCCCCCCTGGCCTAACAGTCTATATACCGCCGTCGCCAGCCTACCTTATGAAAGAAACAAAGTAAGCCCAACAGTCACCACACTAATACGACAGGTCGAGGTGTAACTCAT-GGGGGGGGACA-AGATGGGCTACATTTTCTAACACAGAAAATACGAATAAACTATGAAA-AAGAAACTGAAGGCGGATTTAGCAGTAAACTAAGAACAAATATACTCAGTCGAAAATAAAGCAATGAAGTGCGTACACACCGCCCGTCATCCCTGTCAACACTTATCAAACATAAATAAT-------------------
