# Supplementary material for: An integrative systematic revision and biogeography of Rhynchocalamus snakes (Reptilia, Colubridae) with a description of a new species from Israel
Source: PeerJ. 2016 Dec 22;4:e2769. doi: 10.7717/peerj.2769 (PMC5183090; doi:10.7717/peerj.2769)
Supplement: Supplemental Information 2 [file peerj-04-2769-s010.txt]

>ZMHRU2012-93 
AACCTTTAGCC-AAACAAATATTAAAGGCAACGCCTGCCCAGTGAATAATTAAACGGCCGCGGTACCCTAACCGTGCAAAGGTAGCGTAATCATTTGTCTACTAATTATAGACCAGTATGAAAGGCAAAATGAGGGTCTAACTGTCTCTTATAATAAATCAATGAAACTGATCTCCTAGTAAAAAAGCTAGGATCCTCCCATAAGACCAGAAGACCCTGTGAAGCTTAAACTAAACTATTAAACCACCTAATAACTACTTTCGGTTGGGGCGACCTTGGAAAAAAAAAGAACTTCCAAATAACATGACTAC--TTCATAC-CCGCTAGGCCTACAAGCCAAT-AATGACCCAGCATAGCTGATAATTGAACCAAGTTACTCCAGGGATAACAGCGCAATCTTCTTCAAGAGCCCATATCAAAAAG-AAGGTTTACGACCTCGATGTTGGATCAGGACATCCTAATGGTGCAGCCGCTATTAAGGGTTCGTTTGTTCAACGATTAATAGTCCT
>ZMHRU2014/60-1 
AACCTTTAGCC-AAACAAATATTAAAGGCAACGCCTGCCCAGTGAATAATTAAACGGCCGCGGTACCCTAACCGTGCAAAGGTAGCGTAATCATTTGTCTACTAATTATAGACCAGTATGAAAGGCAAAATGAGGGTCTAACTGTCTCTTATAATAAATCAATGAAACTGATCTCCTAGTAAAAAAGCTAGGATCCTCCCATAAGACCAGAAGACCCTGTGAAGCTTAAACTAAACTATTAAACCACCTAATAACTACTTTCGGTTGGGGCGACCTTGGAAAAAAAAAGAACTTCCAAATAACATGACTAC--TTCATAC-CCGCTAGGCCTACAAGCCAAT-AATGACCCAGCATAGCTGATAATTGAACCAAGTTACTCCAGGGATAACAGCGCAATCTTCTTCAAGAGCCCATATCAAAAAG-AAGGTTTACGACCTCGATGTTGGATCAGGACATCCTAATGGTGCAGCCGCTATTAAGGGTTCGTTTGTTCAACGATTAATAGTCCT
>ZMHRU2014/60-2 
AACCTTTAGCC-AAACAAATATTAAAGGCAACGCCTGCCCAGTGAATAATTAAACGGCCGCGGTACCCTAACCGTGCAAAGGTAGCGTAATCATTTGTCTACTAATTATAGACCAGTATGAAAGGCAAAATGAGGGTCTAACTGTCTCTTATAATAAATCAATGAAACTGATCTCCTAGTAAAAAAGCTAGGATCCTCCCATAAGACCAGAAGACCCTGTGAAGCTTAAACTAAACTATTAAACCACCTAATAACTACTTTCGGTTGGGGCGACCTTGGAAAAAAAAAGAACTTCCAAATAACATGACTAC--TTCATAC-CCGCTAGGCCTACAAGCCAAT-AATGACCCAGCATAGCTGATAATTGAACCAAGTTACTCCAGGGATAACAGCGCAATCTTCTTCAAGAGCCCATATCAAAAAG-AAGGTTTACGACCTCGATGTTGGATCAGGACATCCTAATGGTGCAGCCGCTATTAAGGGTTCGTTTGTTCAACGATTAATAGTCCT
>ZMHRU2014/60-3 
AACCTTTAGCC-AAACAAATATTAAAGGCAACGCCTGCCCAGTGAATAATTAAACGGCCGCGGTACCCTAACCGTGCAAAGGTAGCGTAATCATTTGTCTACTAATTATAGACCAGTATGAAAGGCAAAATGAGGGTCTAACTGTCTCTTATAATAAATCAATGAAACTGATCTCCTAGTAAAAAAGCTAGGATCCTCCCATAAGACCAGAAGACCCTGTGAAGCTTAAACTAAACTATTAAACCACCTAATAACTACTTTCGGTTGGGGCGACCTTGGAAAAAAAAAGAACTTCCAAATAACATGACTAC--TTCATAC-CCGCTAGGCCTACAAGCCAAT-AATGACCCAGCATAGCTGATAATTGAACCAAGTTACTCCAGGGATAACAGCGCAATCTTCTTCAAGAGCCCATATCAAAAAG-AAGGTTTACGACCTCGATGTTGGATCAGGACATCCTAATGGTGCAGCCGCTATTAAGGGTTCGTTTGTTCAACGATTAATAGTCCT
>ZMHRU2014/60-4 
AACCTTTAGCC-AAACAAATATTAAAGGCAACGCCTGCCCAGTGAATAATTAAACGGCCGCGGTACCCTAACCGTGCAAAGGTAGCGTAATCATTTGTCTACTAATTATAGACCAGTATGAAAGGCAAAATGAGGGTCTAACTGTCTCTTATAATAAATCAATGAAACTGATCTCCTAGTAAAAAAGCTAGGATCCTCCCATAAGACCAGAAGACCCTGTGAAGCTTAAACTAAACTATTAAACCACCTAATAACTACTTTCGGTTGGGGCGACCTTGGAAAAAAAAAGAACTTCCAAATAACATGACTAC--TTCATAC-CCGCTAGGCCTACAAGCCAAT-AATGACCCAGCATAGCTGATAATTGAACCAAGTTACTCCAGGGATAACAGCGCAATCTTCTTCAAGAGCCCATATCAAAAAG-AAGGTTTACGACCTCGATGTTGGATCAGGACATCCTAATGGTGCAGCCGCTATTAAGGGTTCGTTTGTTCAACGATTAATAGTCCT
>ZMHRU2014/60-5 
AACCTTTAACT-AAACTAATATTAAAGGCAACG-CTGCCCAGTGAATAATTAAACGGCCGCGGTACCCTAACCGTGCAAAGGTAGCGTAATCATTTGTCTACTAATTATAGACCAGTATGAAAGGCAAAATGAGGGTCTAACTGTCTCTTATAATAAATCAATGAAACTGATCTCCTAGTAAAAAAGCTAGGATCCTCCCATAAGACCAGAAGACCCTGTGAAGCTTAAACTAAACTATTAAACCACCTAATAACTACTTTCGGTTGGGGCGACCTTGGAAAAAAAAAGAACTTCCAAATAACATGACTAC--TTCATAC-CCGCTAGGCCTACAAGCCAAT-AATGACCCAGCATAGCTGATAATTGAACCAAGTTACTCCAGGGATAACAGCGCAATCTTCTTCAAGAGCCCATATCAAAAAG-AAGGTTTACGACCTCGATGTTGGATCAGGACATCCTAATGGTGCAGCCGCTATTAAGGGTTCGTTTGTTCAACGATTAATAGTCCT
>IBECN4093
AACCTTTAGCC-AAACAAATATTAAAGGCAACGCCTGCCCGGTGAATAATTAAACGGCCGCGGTACCCTAACCGTGCAAAGGTAGCGTAATCATTTGTCTACTAACTATAGACCTGTATGAAAGGCAAAATGAAGGTCTAACTGTCTCTTATAATAAATCAATGAAACTGATCCCCTAGTCAAAAAGCTAGGATTACCACACAAGACCAGAAGACCCTGTGAAGCTTAAACTAAACTATTAAACCCCATAATAGCTACTTTCGGTTGGGGCGACCTTGGAAATAAAAAGAACTTCCAAACCAAATGACGATA-CTCATACTAAACCAGGCCCACAAGCCAATAAATGACCCAGCAAAGCTGACAATTGAACCAAGTTACTCCAGGGATAACAGCGCAATCTTCTTCAAGAGCCCATATCAGAAAGTAAGGTTTACGACCTCGATGTTGGATCAGGACATCCTAATGGTGCAGCAGCTATTAAGGGTTCGTTTGTTCAACGATTAACAGTCCT
>S1329 
AACCTTTAGCC-AAACAAATATTAAAGGCAACGCCTGCCCGGTGAATAATTAAACGGCCGCGGTACCCTAACCGTGCAAAGGTAGCGTAATCATTTGTCTACTAACTATAGACCTGTATGAAAGGCAAAATGAAGGTCTAACTGTCTCTTATAATAAATCAATGAAACTGATCTCCTAGTAAAAAAGCTAGGATTAACCCACAAGACCAGAAGACCCTGTGAAGCTTAAACTAAACTACTAAACCCCATAATAGCTACTTTCGGTTGGGGCGACCTTGGAAATAAAAAGAACTTCCAAACCAAATGACTATA-CTCATAC-AAACTAGGCCCACAAGCCAATAAATGACCCAGTACAGCTGACAATTGAACCAAGCTACTCCAGGGATAACAGCGCAATCTTCTTCAAGAGCCCATATCAGAAAGTAAGGTTTACGACCTCGATGTTGGATCAGGACATCCTAATGGTGCAGCAGCTATTAAGGGTTCGTTTGTTCAACGATTAACAGTCCT
>SPM002589 
AACCTTTAGAC-AAACAAATATTAAAGGCAACGCCTGCCCAGTGAACAATTAAACGGCCGCGGTACCCTAACCGTGCAAAGGTAGCGTAATCATTTGTCTACTAACTATAGACCTGTATGAAAGGCAAAATGAGGGTCTAACTGTCTCTTATAATAAATCAATGAAACTGATCTCCCAGTCAAAAAGCTGGAATTAACCCACAAGACCAGAAGACCCTGTGAAGCTTAAACTAAACTATTAAACCCCATAATAGCTACTTTCGGTTGGGGCGACCTTGGAAATAAAAAGAACTTCCAAACCAAATGACTACA-CTCATAC-AAACTAGGCCCACAAGCCAATGAATGACCCAGTACAGCTGACAATTGAACCAAGTTACTCCAGGGATAACAGCGCAATCTTCTTCAAGAGCCCATATCAGAAAG-AAGGTTTACGACCTCGATGTTGGATCAGGACATCCTAATGGTGCAGCAGCTATTAAGGGTTCGTTTGTTCAACGATTAATAGTCCT
>MVZ234500 
AACCTTTAGCCAAAACAAATATTAAAGGCAACGCCTGCCCGGTGAACAATTAAACGGCCGCGGTACCCTAACCGTGCAAAGGTAGCGTAATCATTTGTCTACTAATTATAGACCTGTATGAAAGGCAAAATGAAGGTCTGACTGTCTCTTATAATAAATCAATGAAACTGATCCCCTAGTCAAAAAGCTAGGATTACCACACAAGACCAGAAGACCCTGTGAAGCTTAAACTAAACTATTAAATCCAATAATAGCTACTTTCGGTTGGGGCGACCTTGGAAAAAAAAAGAACTTCCAAACCAAATGACTTTA-CTCATAC--AAACAGGCCTACAAGCCAATAAACGACCCAGTATAACTGACAATTGAACCAAGTTACTCCAGGGATAACAGCGCAATCTTCTTCAAGAGCCCATATCAGAAAGTAAGGTTTACGACCTCGATGTTGGATCAGGACATCCTAATGGTGCAGCAGCTATTAAGGGTTCGTTTGTTCAACGATTAACAGCC-T
>ZMHRU2015/0 
AACCTTTAGCC-AAACAAATATTAAAGGCAACGCCTGCCCAGTGAATAATTAAACGGCCGCGGTACCCTAACCGTGCAAAGGTAGCATAATCACTTGTCTACTAATTATAGACTAGCATGAAAGGCAAAATGAGGGCCTAACTGTCTCTTATGATAAATCAATGAAACTGATCTCCTAGTAAAAAAGCTAGAATTCACACATAAGACCAGAAGACCCTGTGAAGCTTAAACTAAACTATTAAACCCCATAATAACTACTTTCGGTTGGGGCGACCTTGGAAAAAAAAAGAACTTCCAA-CATAATGACTATAACTCATACCAACCCAGGCCAACAAGCCAAT-ATTGACCCAGCACAGCTGACAATCGAACCAAGCTACTCCAGGGATAACAGCGCAATCTTCTTCAAGAGCCCATATCAAAAAGCAAGGTTTACGACCTCGATGTTGGATCAGGACATCCTAATGGTGCAGCCGCTATTAAGGGTTCGTTTGTTCAACGATTAATAGTCCT
>HUJ.R20967 
AACCTTTAGCT-AAACAAATATTAAAGGCAACGCCTGCCCAGTGAATAATTAAACGGCCGCGGTACCCTAACCGTGCAAAGGTAGCATAATCATTTGTCTACTAATTATAGACCAGTATGAAAGGCAAAATGAGGGTCCAACTGTCTCTTATGATAAATCAATGAAACTGATCTTCTAGTAAAAAAGCTGGAATTCCCCCATAAGACCAGAAGACCCTGTGAAGCTTAAACTAAACTATTAAACCCTATAATAGCTACTTTCGGTTGGGGCGACCTTGGAAAAAAAAAGAACTTCCAA-CACAATGACTATAACTCATACAACCCTAGGCCTACAAGCCAACAATTGACCCAGCACAGCTGATAATCGAACCAAGCTACTCCAGGGATAACAGCGCAATCTTCTTCAAGAGCCCATATCAAAAAGCAAGGTTTACGACCTCGATGTTGGATCAGGACATCCTAATGGTGCAGCCGCTATTAAGGGTTCGTTTGTTCAACGATTAATAGTCCT
>HUJ.R22054 
AACCTTTAGCT-AAACAAATATTAAAGGCAACGCCTGCCCAGTGAATAATTAAACGGCCGCGGTACCCTAACCGTGCAAAGGTAGCATAATCATTTGTCTACTAATTATAGACCAGTATGAAAGGCAAAATGAGGGTCCAACTGTCTCTTATGATAAATCAATGAAACTGATCTTCTAGTAAAAAAGCTAGAATTCCCCCATAAGACCAGAAGACCCTGTGAAGCTTAAACTAAACTATTAAACCCCATAATAACTACTTTCGGTTGGGGCGACCTTGGAAAAAAAAAGAACTTCCAA-CACAATGACTATAACTCATTTAACTCTAGGCCTACAAGCCAATAATTGACCCAGCACAGCTGATAATCGAACCAAGCTACTCCAGGGATAACAGCGCAATCTTCTTCAAGAGCCCATATCAAAAAGCAAGGTTTACGACCTCGATGTTGGATCAGGACATCCTAATGGTGCAGCCGCTATTAAGGGTTCGTTTGTTCAACGATTAATAGTCCT
>HUJ.R22055 
AACCTTTAGCT-AAACAAATATTAAAGGCAACGCCTGCCCAGTGAATAATTAAACGGCCGCGGTACCCTAACCGTGCAAAGGTAGCATAATCATTTGTCTACTAATTATAGACCAGTATGAAAGGCAAAATGAGGGTCCAACTGTCTCTTATGATAAATCAATGAAACTGATCTTCTAGTAAAAAAGCTAGAATTCCCCCATAAGACCAGAAGACCCTGTGAAGCTTAAACTAAACTATTAAACCCCATAATAACTACTTTCGGTTGGGGCGACCTTGGAAAAAAAAAGAACTTCCAA-CACAATGACTATAACTCATTTAACTCTAGGCCTACAAGCCAATAATTGACCCAGCACAGCTGATAATCGAACCAAGCTACTCCAGGGATAACAGCGCAATCTTCTTCAAGAGCCCATATCAAAAAGCAAGGTTTACGACCTCGATGTTGGATCAGGACATCCTAATGGTGCAGCCGCTATTAAGGGTTCGTTTGTTCAACGATTAATAGTCCT
>HUJ.R22056 
AACCTTTAGCT-AAACAAATATTAAAGGCAACGCCTGCCCAGTGAATAATTAAACGGCCGCGGTACCCTAACCGTGCAAAGGTAGCATAATCATTTGTCTACTAATTATAGACCAGTATGAAAGGCAAAATGAGGGTCCAACTGTCTCTTATGATAAATCAATGAAACTGATCTTCTAGTAAAAAAGCTAGAATTCCCCCATAAGACCAGAAGACCCTGTGAAGCTTAAACTAAACTATTAAACCCCATAATAACTACTTTCGGTTGGGGCGACCTTGGAAAAAAAAAGAACTTCCAA-CACAATGACTATAACTCATTTAACTCTAGGCCTACAAGCCAATAATTGACCCAGCACAGCTGATAATCGAACCAAGCTACTCCAGGGATAACAGCGCAATCTTCTTCAAGAGCCCATATCAAAAAGCAAGGTTTACGACCTCGATGTTGGATCAGGACATCCTAATGGTGCAGCCGCTATTAAGGGTTCGTTTGTTCAACGATTAATAGTCCT
>HUJ.R22057 
AACCTTTAGCT-AAACAAATATTAAAGGCAACGCCTGCCCAGTGAATAATTAAACGGCCGCGGTACCCTAACCGTGCAAAGGTAGCATAATCATTTGTCTACTAATTATAGACCAGTATGAAAGGCAAAATGAGGGTCCAACTGTCTCTTATGATAAATCAATGAAACTGATCTTCTAGTAAAAAAGCTAGAATTCCCCCATAAGACCAGAAGACCCTGTGAAGCTTAAACTAAACTATTAAACCCCATAATAACTACTTTCGGTTGGGGCGACCTTGGAAAAAAAAAGAACTTCCAA-CACAATGACTATAACTCATTTAACTCTAGGCCTACAAGCCAATAATTGACCCAGCACAGCTGATAATCGAACCAAGCTACTCCAGGGATAACAGCGCAATCTTCTTCAAGAGCCCATATCAAAAAGCAAGGTTTACGACCTCGATGTTGGATCAGGACATCCTAATGGTGCAGCCGCTATTAAGGGTTCGTTTGTTCAACGATTAATAGTCCT
>HUJ.R22058 
AACCTTTAGCT-AAACAAATATTAAAGGCAACGCCTGCCCAGTGAATAATTAAACGGCCGCGGTACCCTAACCGTGCAAAGGTAGCATAATCATTTGTCTACTAATTATAGACCAGTATGAAAGGCAAAATGAGGGTCCAACTGTCTCTTATGATAAATCAATGAAACTGATCTTCTAGTAAAAAAGCTAGAATTCCCCCATAAGACCAGAAGACCCTGTGAAGCTTAAACTAAACTATTAAACCCCATAATAACTACTTTCGGTTGGGGCGACCTTGGAAAAAAAAAGAACTTCCAA-CACAATGACTATAACTCATTTAACTCTAGGCCTACAAGCCAATAATTGACCCAGCACAGCTGATAATCGAACCAAGCTACTCCAGGGATAACAGCGCAATCTTCTTCAAGAGCCCATATCAAAAAGCAAGGTTTACGACCTCGATGTTGGATCAGGACATCCTAATGGTGCAGCCGCTATTAAGGGTTCGTTTGTTCAACGATTAATAGTCCT
>HUJ.R22241 
AACCTTTAGCT-AAACAAATATTAAAGGCAACGCCTGCCCAGTGAATAATTAAACGGCCGCGGTACCCTAACCGTGCAAAGGTAGCATAATCATTTGTCTACTAATTATAGACCAGTATGAAAGGCAAAATGAGGGTCCAACTGTCTCTTATGATAAATCAATGAAACTGATCTTCTAGTAAAAAAGCTAGAATTCCCCCATAAGACCAGAAGACCCTGTGAAGCTTAAACTAAACTATTAAACCCCATAATAACTACTTTCGGTTGGGGCGACCTTGGAAAAAAAAAGAACTTCCAA-CACAATGACTATAACTCATTTAACTCTAGGCCTACAAGCCAATAATTGACCCAGCACAGCTGATAATCGAACCAAGCTACTCCAGGGATAACAGCGCAATCTTCTTCAAGAGCCCATATCAAAAAGCAAGGTTTACGACCTCGATGTTGGATCAGGACATCCTAATGGTGCAGCCGCTATTAAGGGTTCGTTTGTTCAACGATTAATAGTCCT
>TAU.R15268 
AACCTTTAGCT-AAACAAATATTAAAGGCAACGCCTGCCCAGTGAATAATTAAACGGCCGCGGTACCCTAACCGTGCAAAGGTAGCATAATCATTTGTCTACTAATTATAGACCAGTATGAAAGGCAAAATGAGGGTCCAACTGTCTCTTATGATAAATCAATGAAACTGATCTTCTAGTAAAAAAGCTAGAATTCCCCCATAAGACCAGAAGACCCTGTGAAGCTTAAACTAAACTATTAAACCCCATAATAACTACTTTCGGTTGGGGCGACCTTGGAAAAAAAAAGAACTTCCAA-CACAATGACTATAACTCATTTAACTCTAGGCCTACAAGCCAATAATTGACCCAGCACAGCTGATAATCGAACCAAGCTACTCCAGGGATAACAGCGCAATCTTCTTCAAGAGCCCATATCAAAAAGCAAGGTTTACGACCTCGATGTTGGATCAGGACATCCTAATGGTGCAGCCGCTATTAAGGGTTCGTTTGTTCAACGATTAATAGTCCT
>TAU.R16340 
AACCTTTAGCT-AAACAAATATTAAAGGCAACGCCTGCCCAGTGAATAATTAAACGGCCGCGGTACCCTAACCGTGCAAAGGTAGCATAATCATTTGTCTACTAATTATAGACCAGTATGAAAGGCAAAATGAGGGTCCAACTGTCTCTTATGATAAATCAATGAAACTGATCTTCTAGTAAAAAAGCTAGAATTCCCCCATAAGACCAGAAGACCCTGTGAAGCTTAAACTAAACTATTAAACCCCATAATAACTACTTTCGGTTGGGGCGACCTTGGAAAAAAAAAGAACTTCCAA-CACAATGACTATAACTCATTTAACTCTAGGCCTACAAGCCAATAATTGACCCAGCACAGCTGATAATCGAACCAAGCTACTCCAGGGATAACAGCGCAATCTTCTTCAAGAGCCCATATCAAAAAGCAAGGTTTACGACCTCGATGTTGGATCAGGACATCCTAATGGTGCAGCCGCTATTAAGGGTTCGTTTGTTCAACGATTAATAGTCCT
>TAU.R16468 
AACCTTTAGCT-AAACAAATATTAAAGGCAACGCCTGCCCAGTGAATAATTAAACGGCCGCGGTACCCTAACCGTGCAAAGGTAGCATAATCATTTGTCTACTAATTATAGACCAGTATGAAAGGCAAAATGAGGGTCCAACTGTCTCTTATGATAAATCAATGAAACTGATCTTCTAGTAAAAAAGCTAGAATTCCCCCATAAGACCAGAAGACCCTGTGAAGCTTAAACTAAACTATTAAACCCCATAATAACTACTTTCGGTTGGGGCGACCTTGGAAAAAAAAAGAACTTCCAA-CACAATGACTATAACTCATTTAACTCTAGGCCTACAAGCCAATAATTGACCCAGCACAGCTGATAATCGAACCAAGCTACTCCAGGGATAACAGCGCAATCTTCTTCAAGAGCCCATATCAAAAAGCAAGGTTTACGACCTCGATGTTGGATCAGGACATCCTAATGGTGCAGCCGCTATTAAGGGTTCGTTTGTTCAACGATTAATAGTCCT
>TAU.R16575
AACCTTTAGCT-AAACAAATATTAAAGGCAACGCCTGCCCAGTGAATAATTAAACGGCCGCGGTACCCTAACCGTGCAAAGGTAGCATAATCATTTGTCTACTAATTATAGACCAGTATGAAAGGCAAAATGAGGGTCCAACTGTCTCTTATGATAAATCAATGAAACTGATCTTCTAGTAAAAAAGCTAGAATTCCCCCATAAGACCAGAAGACCCTGTGAAGCTTAAACTAAACTATTAAACCCCATAATAACTACTTTCGGTTGGGGCGACCTTGGAAAAAAAAAGAACTTCCAA-CACAATGACTATAACTCATTTAACTCTAGGCCTACAAGCCAATAATTGACCCAGCACAGCTGATAATCGAACCAAGCTACTCCAGGGATAACAGCGCAATCTTCTTCAAGAGCCCATATCAAAAAGCAAGGTTTACGACCTCGATGTTGGATCAGGACATCCTAATGGTGCAGCCGCTATTAAGGGTTCGTTTGTTCAACGATTAATAGTCCT
>TAU.R16622 
AACCTTTAGCT-AAACAAATATTAAAGGCAACGCCTGCCCAGTGAATAATTAAACGGCCGCGGTACCCTAACCGTGCAAAGGTAGCATAATCATTTGTCTACTAATTATAGACCAGTATGAAAGGCAAAATGAGGGTCCAACTGTCTCTTATGATAAATCAATGAAACTGATCTTCTAGTAAAAAAGCTAGAATTCCCCCATAAGACCAGAAGACCCTGTGAAGCTTAAACTAAACTATTAAACCCCATAATAACTACTTTCGGTTGGGGCGACCTTGGAAAAAAAAAGAACTTCCAA-CACAATGACTATAACTCATTTAACTCTAGGCCTACAAGCCAATAATTGACCCAGCACAGCTGATAATCGAACCAAGCTACTCCAGGGATAACAGCGCAATCTTCTTCAAGAGCCCATATCAAAAAGCAAGGTTTACGACCTCGATGTTGGATCAGGACATCCTAATGGTGCAGCCGCTATTAAGGGTTCGTTTGTTCAACGATTAATAGTCCT
>TAU.R16246 
AACCTTTAGCT-AAACAAATATTAAAGGCAACGCCTGCCCAGTGAATAATTAAACGGCCGCGGTACCCTAACCGTGCAAAGGTAGCATAATCATTTGTCTACTAATTATAGACCAGTATGAAAGGCAAAATGAGGGTCCAACTGTCTCTTATGATAAATCAATGAAACTGATCTTCTAGTAAAAAAGCTAGAATTCCCCCATAAGACCAGAAGACCCTGTGAAGCTTAAACTAAACTATTAAATCCCATAATAACTACTTTCGGTTGGGGCGACCTTGGAAAAAAAAAGAACTTCCAA-CACAATGACTATAACTCATTTAACTCTAGGCCTACAAGCCAATAATTGACCCAGCACAGCTGATAATCGAACCAAGCTACTCCAGGGATAACAGCGCAATCTTCTTCAAGAGCCCATATCAAAAAGCAAGGTTTACGACCTCGATGTTGGATCAGGACATCCTAATGGTGCAGCCGCTATTAAGGGTTCGTTTGTTCAACGATTAATAGTCCT
>TAU.R16336 
AACCTTTAGCT-AAACAAATATTAAAGGCAACGCCTGCCCAGTGAATAATTAAACGGCCGCGGTACCCTAACCGTGCAAAGGTAGCATAATCATTTGTCTACTAATTATAGACCAGTATGAAAGGCAAAATGAGGGTCCAACTGTCTCTTATGATAAATCAATGAAACTGATCTTCTAGTAAAAAAGCTAGAATTCCCCCATAAGACCAGAAGACCCTGTGAAGCTTAAACTAAACTATTAAATCCCATAATAACTACTTTCGGTTGGGGCGACCTTGGAAAAAAAAAGAACTTCCAA-CACAATGACTATAACTCATTTAACTCTAGGCCTACAAGCCAATAATTGACCCAGCACAGCTGATAATCGAACCAAGCTACTCCAGGGATAACAGCGCAATCTTCTTCAAGAGCCCATATCAAAAAGCAAGGTTTACGACCTCGATGTTGGATCAGGACATCCTAATGGTGCAGCCGCTATTAAGGGTTCGTTTGTTCAACGATTAATAGTCCT
>HUJ.R21704 
AACCTTTAGCC-AAACAAATATTAAAGGCAACGCCTGCCCAGTGAATAATTAAACGGCCGCGGTACCCTAACCGTGCAAAGGTAGCATAATCATTTGTCTACTAATTATAGACCAGTATGAAAGGCAAAATGAGGATCTAACTGTCTCTTATGATAAATCAATAAAACTGATCTTCTAGTAAAAAAGCTGGAATTTTTCCATAAGACCAGAAGACCCTGTGAAGCTTAAACTAAACTATTAAACCCCATAATAGCTACTTTCGGTTGGGGCGACCTTGGAAAAAAAAAGAACTTCCAA-TATAATGACTATAACTCATAT--AATCAGGCCTACAAGCCAAT-AACGACCCAGTATAGCTGATAATTGAACCAAGCTACTCCAGGGATAACAGCGCAATCTTCTTCAAGAGTCCATATCAAAAAGCAAGGTTTACGACCTCGATGTTGGATCAGGACATCCTAATGGTGCAGCCGCTATTAAGGGTTCGTTTGTTCAACGATTAACAGTCCT
>TAU.R17093 
AACCTTTAGCC-AAACAAATATTAAAGGCAACGCCTGCCCAGTGAATAATTAAACGGCCGCGGTACCCTAACCGTGCAAAGGTAGCATAATCATTTGTCTACTAATTATAGACCAGTATGAAAGGCAAAATGAGGATCTAACTGTCTCTTATGATAAATCAATAAAACTGATCTTCTAGTAAAAAAGCTGGAATTTTTCCATAAGACCAGAAGACCCTGTGAAGCTTAAACTAAACTATTAAACCCCATAATAGCTACTTTCGGTTGGGGCGACCTTGGAAAAAAAAAGAACTTCCAA-TATAATGACTATAACTCATAT--AATCAGGCCTACAAGCCAAT-AACGACCCAGTATAGCTGATAATTGAACCAAGCTACTCCAGGGATAACAGCGCAATCTTCTTCAAGAGTCCATATCAAAAAGCAAGGTTTACGACCTCGATGTTGGATCAGGACATCCTAATGGTGCAGCCGCTATTAAGGGTTCGTTTGTTCAACGATTAACAGTCCT
>TAU.R15930 
AACCTTTAGCT-AAACAAATATTAAAGGCAACGCCTGCCCAGTGAATAATTAAACGGCCGCGGTACCCTAACCGTGCAAAGGTAGCATAATCATTTGTCTACTAATTATAGACCAGTATGAAAGGCAAAATGAGGATCTAACTGTCTCTTATGATAAATCAATAAAACTGATCTTCTAGTAAAAAAGCTGGAATTTTTCCATAAGACCAGAAGACCCTGTGAAGCTTAAACTAAACTATTAAACCCCATAATAGCTACTTTCGGTTGGGGCGACCTTGGAAAAAAAAAGAACTTCCAA-TATAATGACTATAACTCATAT--AATCAGGCCTACAAGCCAAT-AACGACCCAGTATAGCTGATAATTGAACCAAGCTACTCCAGGGATAACAGCGCAATCTTCTTCAAGAGTCCATATCAAAAAGCAAGGTTTACGACCTCGATGTTGGATCAGGACATCCTAATGGTGCAGCCGCTATTAAGGGTTCGTTTGTTCAACGATTAACAGTCCT
>HUJ.R21705 
AACCTTTAGCC-AAACAAATATTAAAGGCAACGCCTGCCCAGTGAATAATTAAACGGCCGCGGTACCCTAACCGTGCAAAGGTAGCATAATCATTTGTCTACTAATTATAGACCAGTATGAAAGGCAAAATGAGGATCTAACTGTCTCTTATGATAAATCAATAAAACTGATCTTCTAGTAAAAAAGCTGGAATTTTTCCATAAGACCAGAAGACCCTGTGAAGCTTAAACTAAACTATTAAACCCCATAATAGCTACTTTCGGTTGGGGCGACCTTGGAAAAAAAAAGAACTTCCAA-TATAATGACTATAACTCATAT--AATCAGGCCTACAAGCCAAT-AACGACCCAGTATAGCTGATAATTGAACCAAGATACTCCAGGGATAACAGCGCAATCTTATTCAAGAGTCCATATCAAAAAGCAAGGTTTACGACCTCGATGTTGGATCAGGACATCCTAATGGTGCAGCCGCT-----------------------------------
>MVZ234499 
AACCTTTAGCC-AAACAAATATTAAAGGCAACGCCTGCCCAGTGAATAATTAAACGGCCGCGGTACCCTAACCGTGCAAAGGTAGCATAATCATTTGTCTACTAATTATAGACCAGTATGAAAGGCAAAATGAGGGTCTAACTGTCTCTTATAATTAATCAATGAAACTGATCCCCTAGTAAAAAAGCTAGAATTACCCCATAAGACCAGAAGACCCTGTGAAGCTTAAACTAAACTATTAAACCAAATAATAACTACTTTCGGTTGGGGCGACCTTGGAAAAAAAAAGAACTTCCAAACACAATGACTCTACCTCAT---AAAACAGGCCTACAAGCCAATAAACGACCCAGCACAGCTGACAATTGAACCAAGTTACTCCAGGGATAACAGCGCAATCTTCTTCAAGAGTCCATATCATAAAGCAAGGTTTACGACCTCGATGTTGGATCAGGACATCCTAATGGTGCAGAAGCTATTAAGGGTTCGTTTGTTCAACGATTAACAGTCCT
>MVZ248462 
AACCTTTAGCC-AAACAAATATTAAAGGCAACGCCTGCCCAGTGAATAATTTAACGGCCGCGGTACCCTAACCGTGCAAAGGTAGCATAATCATTTGTCTACTAATTATAGACTAGTATGAAAGGCAAAATGAGGGTCTAACTGTCTCTTATAATAAATCAATGAAACTGATCTCCTAGTAAAAAAGCTAGAATTCTCCCATAAGACCAGAAGACCCTGTGAAGCTTAAACTAAACTATTAAACCAAATAATAACTACTTTCGGTTGGGGCGACCTTGGAAAAAAAAAGAACTTCCAAACACAATGACTATACCTCAT---AAAACAGGCCTACAAGCCAATAAACGACCCAGCATAGCTGACAATTGAACCAAGTTACTCCAGGGATAACAGCGCAATCTTCTTCAAGAGTCCATATCATAAAGCAAGGTTTACGACCTCGATGTTGGATCAGGACATCCTAATGGTGCAGAAGCTATTAAGGGTTCGTTTGTTCAACGATTAACAGTCCT
