# Supplementary material for: An integrative systematic revision and biogeography of Rhynchocalamus snakes (Reptilia, Colubridae) with a description of a new species from Israel
Source: PeerJ. 2016 Dec 22;4:e2769. doi: 10.7717/peerj.2769 (PMC5183090; doi:10.7717/peerj.2769)
Supplement: Supplemental Information 3 [file peerj-04-2769-s011.txt]

>ZMHRU2012-93 
------------------CTCCTACCGGTTGGATCCAATATCTCAACCTGGTGAAACTTCGGGTCCTTACTACTAGCCTGTTTAGCCTTACAAATATTAACTGGCTTTTTCCTGGCCGTTCACTATACAGCAAATATCAACCTCGCCTTTTCATCTGTTGTCCACATTACACGAGATGTGCCTTATGGGTGGGTTATACAAAACCTACACGCAATCGGTGCATCCATATTCTTTATCTGCATTTACATCCACATCGCACGCGGGCTATATTACGGGTCCTACCTTAATAAAAATGTATGACTATCAGGAACCGCCCTGCTAATCATCTTAATAGCAACAGCCTTTTTCGGATATGTACTGCCATGAGGACAAATATCATTCTGGGCAGCAACAGTAATTACAAACCTACTTACAGCCGTACCATACATCGGCACAACCCTTACCACCTGATTATGGGGCGGTTTCTCAATCAACGACCCAACTCTGACCCGATTCTTTGCCCTACACTTCATTCTTCCATTTACCATCATCTCCACATCTTCAATTCACATCATACTCCTCCATAAAGAGGGCTCCAGCAACCCACTGGGGACAAACTCGGACATTGACAAAATCCCATTTCACCCATATCATTCCTATAAAGACACCCTGATACTTACCACCATAATCGCCCTAATATTTACCATCATATCATTCACCCCCAACATCTTTAACGACCCGGAAAACTTCTCAAAAGCTAACCCACTTGTAACACCCCAGCACATTAAGCCAGAGTGGTACTTCTTATTTGCCTACGGAATTCTACGATCTATCCCCAATAAACTTGGGGGAACTATCGCTCTTGTACTCTCAGTAGCCATCTTACTAACAGCACCATTCACCCACACCTCGCACATACGACCAATGACCTTCCGCCCACTAACACAACTAATATTCTGAACTCTAGTAGCCACATTTATCACTATCACATGAGCAGCCACTAAACCAGTAGAACCACCATTCACCCTTATTGGCCAAATAACTTCTTTATTATACTTCTCATTCTTCATCATTAAC------------------------------------
>ZMHRU2014/60-1 
ACACTTATACTGTTCAACCTCCTACCGGTTGGATCCAATATCTCAACCTGGTGAAACTTCGGGTCCTTACTACTAGCCTGTTTAGCCTTACAAATATTAACTGGCTTTTTCCTGGCCGTTCACTATACAGCAAATATCAACCTCGCCTTTTCATCTGTTGTCCACATTACACGAGATGTGCCTTATGGGTGGGTTATACAAAACCTACACGCAATCGGTGCATCCATATTCTTTATCTGCATTTACATCCACATCGCACGCGGGCTATATTACGGGTCCTACCTTAATAAAAATGTATGACTATCAGGAACCGCCCTGCTAATCATCTTAATAGCAACAGCCTTTTTCGGATATGTACTGCCATGAGGACAAATATCATTCTGGGCAGCAACAGTAATTACAAACCTACTTACAGCCGTACCATACATCGGCACAACCCTTACCACCTGATTATGGGGCGGTTTCTCAATCAACGACCCAACTCTGACCCGATTCTTTGCCCTACACTTCATTCTTCCATTTACCATCATCTCCACATCTTCAATTCACATCATACTCCTCCATAAAGAGGGCTCCAGCAACCCACTGGGGACAAACTCGGACATTGACAAAATCCCATTTCACCCATATCATTCCTATAAAGACACCCTGATACTTACCACCATAATCGCCCTAATATTTACCATCATATCATTCACCCCCAACATCTTTAACGACCCGGAAAACTTCTCAAAAGCTAACCCACTTGTAACACCCCAGCACATTAAGCCAGAGTGGTACTTCTTATTTGCCTACGGAATTCTACGATCTATCCCCAATAAACTTGGGGGAACTATCGCTCTTGTACTCTCAGTAGCCATCTTACTAACAGCACCATTCACCCACACCTCGCACATACGACCAATGACCTTCCGCCCACTAACACAACTAATATTCTGAACTCTAGTAGCCACATTTATCACTATCACATGAGCAGCCACTAAACCAGTAGAACCACCATTCACCCTTATTGGCCAAATAACTTCTTTATTATACTTCTCATTCTTCATCATTAACCCACTTCTAGGTTGACTAGAAAACAAGATCTCAATC
>ZMHRU2014/60-2 
ACACTTATACTGTTCAACCTCCTACCGGTTGGATCCAATATCTCAACCTGGTGAAACTTCGGGTCCTTACTACTAGCCTGTTTAGCCTTACAAATATTAACTGGCTTTTTCCTGGCCGTTCACTATACAGCAAATATCAACCTCGCCTTTTCATCTGTTGTCCACATTACACGAGATGTGCCTTATGGGTGGGTTATACAAAACCTACACGCAATCGGTGCATCCATATTCTTTATCTGCATTTACATCCACATCGCACGCGGGCTATATTACGGGTCCTACCTTAATAAAAATGTATGACTATCAGGAACCGCCCTGCTAATCATCTTAATAGCAACAGCCTTTTTCGGATATGTACTGCCATGAGGACAAATATCATTCTGGGCAGCAACAGTAATTACAAACCTACTTACAGCCGTACCATACATCGGCACAACCCTTACCACCTGATTATGGGGCGGTTTCTCAATCAACGACCCAACTCTGACCCGATTCTTTGCCCTACACTTCATTCTTCCATTTACCATCATCTCCACATCTTCAATTCACATCATACTCCTCCATAAAGAGGGCTCCAGCAACCCACTGGGGACAAACTCGGACATTGACAAAATCCCATTTCACCCATATCATTCCTATAAAGACACCCTGATACTTACCACCATAATCGCCCTAATATTTACCATCATATCATTCACCCCCAACATCTTTAACGACCCGGAAAACTTCTCAAAAGCTAACCCACTTGTAACACCCCAGCACATTAAGCCAGAGTGGTACTTCTTATTTGCCTACGGAATTCTACGATCTATCCCCAATAAACTTGGGGGAACTATCGCTCTTGTACTCTCAGTAGCCATCTTACTAACAGCACCATTCACCCACACCTCGCACATACGACCAATGACCTTCCGCCCACTAACACAACTAATATTCTGAACTCTAGTAGCCACATTTATCACTATCACATGAGCAGCCACTAAACCAGTAGAACCACCATTCACCCTTATTGGCCAAATAACTTCTTTATTATACTTCTCATTCTTCATCATTAACCCACTTCTAGGTTGACTAGAAAACAAGATCTCAATC
>ZMHRU2014/60-3 
ACACTTATACTGTTCAACCTCCTACCGGTTGGATCCAATATCTCAACCTGGTGAAACTTCGGGTCCTTACTACTAGCCTGTTTAGCCTTACAAATATTAACTGGCTTTTTCCTGGCCGTTCACTATACAGCAAATATCAACCTCGCCTTTTCATCTGTTGTCCACATTACACGAGATGTGCCTTATGGGTGGGTTATACAAAACCTACACGCAATCGGTGCATCCATATTCTTTATCTGCATTTACATCCACATCGCACGCGGGCTATATTACGGGTCCTACCTTAATAAAAATGTATGACTATCAGGAACCGCCCTGCTAATCATCTTAATAGCAACAGCCTTTTTCGGATATGTACTGCCATGAGGACAAATATCATTCTGGGCAGCAACAGTAATTACAAACCTACTTACAGCCGTACCATACATCGGCACAACCCTTACCACCTGATTATGGGGCGGTTTCTCAATCAACGACCCAACTCTGACCCGATTCTTTGCCCTACACTTCATTCTTCCATTTACCATCATCTCCACATCTTCAATTCACATCATACTCCTCCATAAAGAGGGCTCCAGCAACCCACTGGGGACAAACTCGGACATTGACAAAATCCCATTTCACCCATATCATTCCTATAAAGACACCCTGATACTTACCACCATAATCGCCCTAATATTTACCATCATATCATTCACCCCCAACATCTTTAACGACCCGGAAAACTTCTCAAAAGCTAACCCACTTGTAACACCCCAGCACATTAAGCCAGAGTGGTACTTCTTATTTGCCTACGGAATTCTACGATCTATCCCCAATAAACTTGGGGGAACTATCGCTCTTGTACTCTCAGTAGCCATCTTACTAACAGCACCATTCACCCACACCTCGCACATACGACCAATGACCTTCCGCCCACTAACACAACTAATATTCTGAACTCTAGTAGCCACATTTATCACTATCACATGAGCAGCCACTAAACCAGTAGAACCACCATTCACCCTTATTGGCCAAATAACTTCTTTATTATACTTCTCATTCTTCATCATTAACCCACTTCTAGGTTGACTAGAAAACAAGATCTCAATC
>ZMHRU2014/60-4 
ACACTTATACTGTTCAACCTCCTACCGGTTGGATCCAATATCTCAACCTGGTGAAACTTCGGGTCCTTACTACTAGCCTGTTTAGCCTTACAAATATTAACTGGCTTTTTCCTGGCCGTTCACTATACAGCAAATATCAACCTCGCCTTTTCATCTGTTGTCCACATTACACGAGATGTGCCTTATGGGTGGGTTATACAAAACCTACACGCAATCGGTGCATCCATATTCTTTATCTGCATTTACATCCACATCGCACGCGGGCTATATTACGGGTCCTACCTTAATAAAAATGTATGACTATCAGGAACCGCCCTGCTAATCATCTTAATAGCAACAGCCTTTTTCGGATATGTACTGCCATGAGGACAAATATCATTCTGGGCAGCAACAGTAATTACAAACCTACTTACAGCCGTACCATACATCGGCACAACCCTTACCACCTGATTATGGGGCGGTTTCTCAATCAACGACCCAACTCTGACCCGATTCTTTGCCCTACACTTCATTCTTCCATTTACCATCATCTCCACATCTTCAATTCACATCATACTCCTCCATAAAGAGGGCTCCAGCAACCCACTGGGGACAAACTCGGACATTGACAAAATCCCATTTCACCCATATCATTCCTATAAAGACACCCTGATACTTACCACCATAATCGCCCTAATATTTACCATCATATCATTCACCCCCAACATCTTTAACGACCCGGAAAACTTCTCAAAAGCTAACCCACTTGTAACACCCCAGCACATTAAGCCAGAGTGGTACTTCTTATTTGCCTACGGAATTCTACGATCTATCCCCAATAAACTTGGGGGAACTATCGCTCTTGTACTCTCAGTAGCCATCTTACTAACAGCACCATTCACCCACACCTCGCACATACGACCAATGACCTTCCGCCCACTAACACAACTAATATTCTGAACTCTAGTAGCCACATTTATCACTATCACATGAGCAGCCACTAAACCAGTAGAACCACCATTCACCCTTATTGGCCAAATAACTTCTTTATTATACTTCTCATTCTTCATCATTAACCCACTTCTAGGTTGACTAGAAAACAAGATCTCAATC
>ZMHRU2014/60-5 
---CTTATACTGTTCAACCTCCTACCGGTTGGATCCAATATCTCAACCTGGTGAAACTTCGGGTCCTTACTACTAGCCTGTTTAGCCTTACAAATATTAACTGGCTTTTTCCTGGCCGTTCACTATACAGCAAATATCAACCTCGCCTTTTCATCTGTTGTCCACATTACACGAGATGTGCCTTATGGGTGGGTTATACAAAACCTACACGCAATCGGTGCATCCATATTCTTTATCTGCATTTACATCCACATCGCACGCGGGCTATATTACGGGTCCTACCTTAATAAAAATGTATGACTATCAGGAACCGCCCTGCAAATCATCTTAATAGCAACAGCCTTTTTCGGATATGTACTGCCATGAGGACAAATATCATTCTGGGCAGCAACAGTAATTACAAACCTACTTACAGCCGTACCATACATCGGCACAACCCTTACCACCTGATTATGGGGCGGTTTCTCAATCAACGACCCAACTCTGACCCGATTCTTTGCCCTACACTTCATTCTTCCATTTACCATCATCTCCACATCTTCAATTCACATCATACTCCTCCATAAAGAGGGCTCCAGCAACCCACTGGGGACAAACTCGGACATTGACAAAATCCCATTTCACCCATATCATTCCTATAAAGACACCCTGATACTTACCACCATAATCGCCCTAATATTTACCATCATATCATTCACCCCCAACATCTTTAACGACCCGGAAAACTTCTCAAAAGCTAACCCACTTGTAACACCCCAGCACATTAAGCCAGAGTGGTACTTCTTATTTGCCTACGGAATTCTACGATCTATCCCCAATAAACTTGGGGGAACTATCGCTCTTGTACTCTCAGTAGCCATCTTACTAACAGCACCATTCACCCACACCTCGCACATACGACCAATGACCTTCCGCCCACTAACACAACTAATATTCTGAACTCTAGTAGCCACATTTATCACTATCACATGAGCAGCCACTAAACCAGTAGAACCACCATTCACCCTTATTGGCCAAATAACTTCTTTATTATACTTCTCATTCTTCATCATTAACCCACTTCTAGGTTGACTAGAAAACAAGATCTCA---
>IBECN4093 
ACGCTCCTATTATTCAACCTACTCCCAGTAGGATCAAACATTTCAACATGGTGAAACTTCGGATCTATACTACTAGCCTGTTCCACCCTACAAATCATCACTGGATTTTTCCTAGCAATCCACTACACAGCCAACATTAATCTAGCCTTCACATCCATTGTACACATCACACGAGATGTACCATGCGGGTGAATCATACAAAATCTGCATGCAATTGGAGCATCGATATTCTTTATTTGCATCTACATTCACATTGCACGCGGATTATATTATGGCTCTTACCTCAACAAAAATGTATGACTATCAGGAACCGCCCTTCTAATTATTCTAATAGCAACAGCCTTCTTCGGCTATGTCCTTCCCTGAGGACAAATATCATTCTGAGCTGCAACCGTAATCACAAACTTATTAACAGCCGTACCATACATTGGCACAATACTAACCACCTGACTATGAGGTGGTTACTCAATCAACGACCCAACCCTAACCCGATTCTTTGCCCTGCACTTTATCCTACCGTTCGCTATTATTTCCTTATCATCAATCCACATCATACTCCTCCACTCAGAAGGATCAAGCAACCCACTAGGAACAAACTCAGACATCGATAAAATCCCGTTTCACCCATACCACTCCTACAAAGACACCCTCATACTCACAATTATAATCACTATCTTATTTATTATCATAACATTCACCCCCAACATCTTCAACGACCCAGAAAACTTCTCAAAAGCCAACCCACTAGTAACACCACAGCACATTAAACCAGAATGGTACTTCCTATTCGCTTACGGAATCCTCCGGTCAATCCCAAACAAACTTGGCGGGACTGTAGCCCTTGTACTATCAGTAATAATCCTACTAACAATACCATTCACCCATACCTCACACATACGATCAATAACGTTCCGCCCACTAACGCAACTAATATTCTGAACCCTTGTAGCCACATTTATCACAATCACATGAGCAGCCACAAAACCAGTAGAACCACCATTTACTGCTATCGGCCAAGCAACCTCAACACTATACTTTATATTCTTCATCACAAACCCAATCCTGGGTTGATTAGAAAACAAACTATCA---
>S1329 
ACACTCCTATTATTCAACCTACTCCCAGTAGGATCAAACATTTCAACCTGATGAAACTTCGGATCTATATTACTAGCCTGTTCTACCATACAAATCATCACAGGCTTTTTCCTAGCAATCCACTACACAGCCAATATTAACTTAGCCTTCACATCCATTGTACACATTACACGAGATGTGCCATACGGATGAATCATACAAAACCTCCATGCAATTGGAGCATCAATATTCTTCATTTGCATCTACATTCACATTGCACGAGGATTATACTACGGCTCATACCTTAACAAAAACGTATGACTATCAGGAACCGCCCTACTAATTATTCTAATAGCAACAGCCTTCTTCGGCTATGTTCTCCCATGAGGACAAATATCTTTCTGGGCTGCAACAGTAATTACAAATCTACTAACAGCCGTACCATACATTGGCACAATACTAACTACTTGACTATGAGGCGGTTTCTCAATCAACGACCCAACCTTAACCCGATTCTTTGCCCTACACTTTATCCTACCATTCGCCATTATCTCGCTATCCTCAATCCACATCATACTTCTCCATTCAGAAGGATCAAGCAACCCACTTGGGACAAACTCAGACATCGATAAAATCCCGTTCCACCCATACCACTCCTACAAAGACACCCTTATACTCACAATTATAATCACTATGTTATTTATTATCATAGCATTCACCCCAAACATCTTCAATGACCCAGAAAACTTCTCAAAAGCCAACCCACTGGTCACACCACAGCACATTAAACCAGAATGGTACTTCCTATTCGCTTATGGGATTCTCCGATCAATCCCAAACAAACTTGGAGGAACTGTAGCCCTTGTATTATCAGTAATAGTCTTACTAACAATACCATTCACCCACACCTCACACATACGATCAATAACCTTCCGCCCATTAGCACAACTAATATTCTGAACACTCGTAGCCACATTTATCACAATCACATGAGCAGCTACAAAACCAGTAGAACCGCCATTTACCACTATCGGCCAAGCAACCTCAACACTATACTTTCTATTCTTCATCATAAACCCAATCCTGGGTTGACTAGAAAACAAACTATCAAAT
>SPM002589 
ACACTCCTATTATTCAACCTACTCCCGGTAGGATCAAACATTTCAACCTGATGAAACTTCGGATCTATATTACTAGCCTGCTCCGCCCTACAAATCACCACAGGCTTTTTCCTAGCAATCCACTACACAGCCAATATTAACTTAGCCTTCACATCCATTGTACACATTACACGAGATGTGCCATACGGGTGAATTATACAAAACCTTCATGCAATCGGAGCATCAATATTCTTTATTTGCATCTACATCCACATTGCACGCGGACTATACTACGGCTCCTACCTTAATAAAAACGTATGACTATCAGGAACCGCCCTACTAATTATTCTAATAGCAACAGCCTTCTTCGGCTATGTTCTCCCATGAGGACAAATATCATTCTGAGCCGCAACAGTAATTACAAACCTACTGACAGCCGTACCATATATTGGCACAATACTAACCACTTGGCTGTGAGGGGGTTTCTCAATCAACGACCCAACCCTAACCCGATTCTTTGCCCTGCACTTTATCCTACCGTTCGCTATTATCTCACTATCCTCAATTCATATTATACTTCTCCACTCAGAAGGATCAAGCAACCCTCTTGGAACAAACTCAGACATCGATAAAATTCCATTCCACCCATACCACTCCTACAAAGACACCCTAATACTAACAATTATAATCACCATATTATTTATTATCATAACATTTACCCCCAACATCTTCAACGACCCAGAAAACTTCTCAAAAGCCAATCCACTGGTAACACCACAGCACATTAAACCAGAGTGGTACTTTCTATTCGCTTACGGAATTCTCCGATCAATCCCAAACAAACTTGGAGGGACTATAGCCCTTGTATTATCAGTCATAATCTTACTAACAATACCATTCACCCACACCTCGCACATACGACCAATAACCTTCCGCCCACTAGCACAACTAATATTCTGAACCCTAGTAGCCACATTCATCACAATCACATGAGCAGCCACAAAACCAGTAGAACCACCATTCACCACTATCGGCCAAGCAACCTCAACACTATATTTCCTATTCTTCATCACAAGCCCAATCCTCGGTTGATTAGAAAACAAACTATCAAAC
>MVZ234500 
ACACTCCTATTATTCAACCTGCTTCCAGTAGGGTCAAACATTTCAACCTGGTGGAACTTCGGATCTATACTACTAGCCTGTTCCGCCCTACAAATTATTACCGGCTTTTTCCTAGCAATCCACTACACAGCCAACATCAATCTAGCCTTCACATCTATCATCCACATTACACGAGACGTACCATACGGATGAATCATACAAAACCTCCATGCAATTGGCGCATCAATATTCTTCATCTGCATCTACATCCACATCGCACGCGGACTATACTACGGCTCTTACCTAAACAAAAACGTATGGTTATCAGGAACTACTCTACTCATTATTCTTATAGCAACAGCCTTCTTCGGCTACGTTCTTCCATGAGGACAAATATCATTCTGAGCTGCAACAGTAATTACGAACCTACTAACAGCCGTACCATACATTGGCACAATACTTACCACTTGATTGTGGGGGGGTTTCTCAATTAACGACCCAACCCTAACCCGATTCTTTGCCCTACACTTTATTCTACCATTCACTATCATTTCAATATCCTCAATTCATATTATACTTCTTCACTCAGAAGGCTCAAGCAACCCACTAGGAACAAACTCAGACATTGACAAAATTCCATTCCACCCATACCACTCCTACAAAGACACCCTAATACTTACCACTATAATCACCGTATTATTCACCATCATAACATTTGCCCCCAATATATTCAACGACCCAGAAAATTTCTCAAAAGCTAACCCACTAGTAACACCACAGCACATCAAACCAGAATGATACTTCCTATTCGCCTATGGAATTCTACGATCAATCCCAAACAAGCTTGGAGGAACCGTAGCCCTTGTATTATCTGTAGTAATTTTAATAACAATACCATTCACCCACACCTCACATATCCGATCAATAACCTTCCGCCCACTAACACAACTAATATTCTGAACTCTGGTAGCCACATTCATCACAATTACATGAGCAGCCACCAAACCAGTAGAACCACCTTTCACCACTATCGGCCAAGCAACCTCAACACTATACTTTTTATTCTTCATCACTAACCCCATCCTTGGCTGGCTAGAAAATAAACTATCAAAC
>ZMHRU2015/0 
ATACTCACAATATTTAATCTTCTCCCAGTAGGCTCAAATATTTCAACTTGATGAAACTTCGGATCCATACTATTGACATGCTCCGCCCTACAAATTATAACCGGATTCTTCCTAGCTATCCATTACACAGCCAATATCAACTTAGCCTTTACATCTATTATTCATATCACACGAGACGTCCCCTACGGGTGAATAATACAAAATCTTCATGCAATTGGCGCATCCATATTCTTTATTTGCATCTATATCCACATCGCACGGGGGCTATACTACGGATCTTATCTCAACAAAAATGTCTGACTATCAGGAACCACCCTTCTAATCATACTTATAGCAACAGCCTTCTTCGGATATGTTCTACCATGAGGACAAATATCCTTCTGAGCTGCAACAGTAATCACAAACCTACTAACAGCCGTTCCATATATTGGCACAGAACTAACCACCTGACTTTGAGGTGGCTTTTCAATCAACGACCCAACTCTAACACGATTCTTCGCTCTTCACTTTATCCTTCCATTCACCATCATCTCAATATCCTCGATTCACATTATACTTCTACACATAGAAGGCTCCAGTAACCCCCTGGGAACAAACTCAGACATTGACAAAATCCCATTCCACCCGTATCACTCCTACAAAGACACCCTAATATTAACCTCTATAATTACTGTACTATTCATTATCATATCATTCACCCCAGATCTATTCAACGACCCAGAAAACTTCTCAAAAGCCAACCCACTAGTAACGCCACAACATATCAAACCTGAATGATACTTTCTATTCGCCTATGGAATTCTACGATCTATTCCCAATAAACTGGGAGGAGCCGTAGCCCTAGTACTATCGGTAACAATCCTGCTAGTAGCACCACTTACTCATACATCGTATCTACGATCAATAACATTCCGCCCATTAACACAACTCATATTTTGAACACTGGTAGCTACATTCATTACAATCACATGAGCAGCCACTAAACCAGTAGAACCTCCATTCACCACTATCAGCCAAACAACCTCCATTCTATACTTTTTATTCTTTATCATAAACCCCCTACTTGGCTTATTAGAAAACAAAATCTCAAAT
>HUJ.R21704 
ACACTTATATTATTCAACCTTCTCCCAGTAGGATCAAATATTTCAACCTGATGAAACTTCGGATCCATACTATTGACATGCTCCGCTCTACAAATTATAACTGGATTCTTTCTAGCCATTCACTATACAGCCAATATCAACCTAGCCTTTACATCTATTATTCATATCACACGAGACGTACCATACGGATGAATAATACAAAATCTTCATGCAATCGGCGCATCCATATTCTTCATCTGTATTTATATCCACATCGCACGGGGACTATACTACGGATCCTATCTTAACAAAAACGTATGATTATCAGGAGTCATCCTCCTTATTATACTTATAGCAACAGCCTTCTTCGGATATGTACTACCATGAGGACAAATATCATTCTGAGGGA--------------------------------------------------------------------------------------------------------------------------------------------------------------------------------------------------------------------------------------------------------------------------------------------------------------------------------------------------------------------------------------------------------------------------------------------------------------------------------------------------------------------------------------------------------------------------------------------------------------------------------------------------------------------------------------------------------------------------------
>HUJ.R21705
ACACTTATATTATTCAACCTTCTCCCAGTAGGATCAAATATTTCAACCTGATGAAACTTCGGATCCATACTATTGACATGCTCCGCTCTACAAATTATAACTGGATTCTTTCTAGCCATTCACTATACAGCCAATATCAACCTAGCCTTTACATCTATTATTCATATCACACGAGACGTACCATACGGATGAATAATACAAAATCTTCATGCAATCGGCGCATCCATATTCTTCATCTGTATTTATATCCACATCGCACGGGGACTATACTACGGATCCTATCTTAACAAAAACGTATGATTATCAGGAGTCATCCTCCTTATTATACTTATAGCAACAGCCTTCTTCGGATATGTACTACCATGAGGACAAATATCATTCTGAGGGA--------------------------------------------------------------------------------------------------------------------------------------------------------------------------------------------------------------------------------------------------------------------------------------------------------------------------------------------------------------------------------------------------------------------------------------------------------------------------------------------------------------------------------------------------------------------------------------------------------------------------------------------------------------------------------------------------------------------------------
>TAU.R15930 
ACACTTATATTATTCAACCTTCTCCCAGTAGGATCAAATATTTCAACCTGATGAAACTTCGGATCCATACTATTGACATGCTCCGCTCTACAAATTATAACTGGATTCTTTCTAGCCATTCACTATACAGCCAATATCAACCTAGCCTTTACATCTATTATTCATATCACACGAGACGTACCATACGGATGAATAATACAAAATCTTCATGCAATCGGCGCATCCATATTCTTCATCTGTATTTATATCCACATCGCACGGGGACTATACTACGGATCCTATCTTAACAAAAACGTATGATTATCAGGAGTCATCCTCCTTATTATACTTATAGCAACAGCCTTCTTCGGATATGTACTACCATGAGGACAAATATCATTCTGAGCTGCAACAGTAATCACAAACTTACTAACAGCCGTACCATATATCGGCACAGAACTAACTACCTGACTATGGGGCGGTTTCTCAATCAATGATCCAACTCTAACACGATTCTTCGCCCTACACTTTATCCTACCATTTACCATTATCTCAATATCCTCAATCCACATTATACTCCTACACACAGAAGGATCCAGCAACCCATTGGGGACAAATTCAGATATTGACAAAATCCCATTTCATCCATATCACTCCTATAAAGATATCCTAATATTAACTATCATAATTACCATGCTATTCACTATCATATCATTTACTCCAGACATATTTAACGACCCAGAAAATTTCTCAAAAGCTAATCCCATAGTAACACCACAACATATCAAACCAGAATGATACTTCTTATTTGCCTATGGAATCCTCCGATCTGCCCCCAACAAACTAGGAGGAACTATAGCATTAATACTCTCAGTAATAATCCTACTGACAATACCATTTACCCACACATCACATCTACGATCAATAATATTCCGCCCACTAACACAACTAATATTCTGAATACTTGTAGCTACATTTATCACAATCACATGAACAGCCACTAAACCAGTAGAACCGCCATTTACTATTATCAGTCAAACAACCTCCACCCTATACTTCATATTCTTTATCATAAATCCACTACTTGGTTGACTAGAAAACAAA---------
>TAU.R17093 
ACACTTATATTATTCAACCTTCTCCCAGTAGGATCAAATATTTCAACCTGATGAAACTTCGGATCCATACTATTGACATGCTCCGCTCTACAAATTATAACTGGATTCTTTCTAGCCATTCACTATACAGCCAATATCAACCTAGCCTTTACATCTATTATTCATATCACACGAGACGTACCATACGGATGAATAATACAAAATCTTCATGCAATCGGCGCATCCATATTCTTCATCTGTATTTATATCCACATCGCACGGGGACTATACTACGGATCCTATCTTAACAAAAACGTATGATTATCAGGAGTCATCCTCCTTATTATACTTATAGCAACAGCCTTCTTCGGATATGTACTACCATGAGGACAAATATCATTCTGAGCTGCAACAGTAATCACAAACTTACTAACAGCCGTACCATATATCGGCACAGAACTAACTACCTGACTATGGGGCGGTTTCTCAATCAATGATCCAACTCTAACACGATTCTTCGCCCTACACTTTATCCTACCATTTACCATTATCTCAATATCCTCAATCCACATTATACTCCTACACACAGAAGGATCCAGCAACCCATTGGGGACAAATTCAGATATTGACAAAATCCCATTTCATCCATATCACTCCTATAAAGATATCCTAATATTAACTATCATAATTACCATGCTATTCACTATCATATCATTTACTCCAGACATATTTAACGACCCAGAAAATTTCTCAAAAGCTAATCCCATAGTAACACCACAACATATCAAACCAGAATGATACTTCTTATTTGCCTATGGAATCCTCCGATCTGTCCCCAACAAACTAGGAGGAACTATAGCATTAATACTCTCAGTAATAATCCTACTGACAATACCATTTACCCACACATCACATCTACGATCAATAATATTCCGCCCACTAACACAACTAATATTCTGAATACTTGTAGCTACATTTATCACAATCACATGAACAGCCACTAAACCAGTAGAACCGCCATTTACTATTATCAGTCAAACAACCTCCACCCTATACTTCATATTCTTTATCATAAATCCACTACTTGGTTGACTAGAAAACAAAATT------
>HUJ.R22054 
ATACTTATAATATTCAACCTTCTTCCAGTAGGATCAAATATCTCAACCTGATGAAACTTCGGATCTATATTATTAACATGTTCCGCCCTACAAATTATAACCGGATTCTTCCTAGCCATTCATTATACAGCCAATATTAACCTAGCCTTCACATCTATTATCCACATTACACGAGACGTACCATACGGGTGAATAATACAAAATCTTCATGCAATCGGCGCATCCATATTCTTTATCTGTATCTACATTCACATCGCACGGGGGCTGTACTACGGATCCTATCTTAATAAAAACGTATGAATATCAGGAACTACCCTCCTAATTATACTTATAGCAACAGCCTTCTTCGGATATGTTCTTCCCTGAGGACAAATATCATTCTGAGCCGCAACAGTAATCACAAATCTACTAACAGCTGTACCATATGTTGGCACAGAACTAACTACCTGGCTATGGGGTGGTTTCTCAATCAACGACCCAACCCTAACACGATTCTTCGCATTACACTTTATCCTACCATTCACCATTATTTCAATATCCTCAATCCACATTATACTCTTACACACAGAAGGATCTAGTAACCCCTTGGGAACAAACTCAGACATTGATAAAATTCCATTTCACCCCTATCACTCTCACAAAGATATCCTAATACTGACCGTCATAATTACTACACTATTCATCATTATATCATTTACCCCAGACATATTTAATGACCCAGAAAACTTCTCAAAAGCCAACCCACTAGTAACACCACAACACATTAAACCGGAGTGGTACTTCCTGTTCGCTTATGGAATTCTTCGATCTATCCCCAACAAACTAGGCGGAACCGTAGCACTAGTACTATCAGTAATAATCCTACTAACTATACCATTCACCCACACATCACATCTTCGATCAATAATGTTCCGCCCACTAACACAACTAATATTTTGAACACTAGTAGCCACATTTATCACAATCACATGAGCAGCCACTAAACCAGTAGAACCGCCATTCACCCTTATTAGCCAAACAACCTCTATTCTATACTTTATCTTCTTTGTCATAAACCCACTACTCGGTTGACTAGAAAACAAAATCTCAAAT
>HUJ.R22057
ATACTTATAATATTCAACCTTCTTCCAGTAGGATCAAATATCTCAACCTGATGAAACTTCGGATCTATATTATTAACATGTTCCGCCCTACAAATTATAACCGGATTCTTCCTAGCCATTCATTATACAGCCAATATTAACCTAGCCTTCACATCTATTATCCACATTACACGAGACGTACCATACGGGTGAATAATACAAAATCTTCATGCAATCGGCGCATCCATATTCTTTATCTGTATCTACATTCACATCGCACGGGGGCTGTACTACGGATCCTATCTTAATAAAAACGTATGAATATCAGGAACTACCCTCCTAATTATACTTATAGCAACAGCCTTCTTCGGATATGTTCTTCCCTGAGGACAAATATCATTCTGAGCCGCAACAGTAATCACAAATCTACTAACAGCTGTACCATATGTTGGCACAGAACTAACTACCTGGCTATGGGGTGGTTTCTCAATCAACGACCCAACCCTAACACGATTCTTCGCATTACACTTTATCCTACCATTCACCATTATTTCAATATCCTCAATCCACATTATACTCTTACACACAGAAGGATCTAGTAACCCCTTGGGAACAAACTCAGACATTGATAAAATTCCATTTCACCCCTATCACTCTCACAAAGATATCCTAATACTGACCGTCATAATTACTACACTATTCATCATTATATCATTTACCCCAGACATATTTAATGACCCAGAAAACTTCTCAAAAGCCAACCCACTAGTAACACCACAACACATTAAACCGGAGTGGTACTTCCTGTTCGCTTATGGAATTCTTCGATCTATCCCCAACAAACTAGGCGGAACCGTAGCACTAGTACTATCAGTAATAATCCTACTAACTATACCATTCACCCACACATCACATCTTCGATCAATAATGTTCCGCCCACTAACACAACTAATATTTTGAACACTAGTAGCCACATTTATCACAATCACATGAGCAGCCACTAAACCAGTAGAACCGCCATTCACCCTTATTAGCCAAACAACCTCTATTCTATACTTTATCTTCTTTGTCATAAACCCACTACTCGGTTGACTAGAAAACAAAATCTCAAAT
>HUJ.R22241 
ATACTTATAATATTCAACCTTCTTCCAGTAGGATCAAATATCTCAACCTGATGAAACTTCGGATCTATATTATTAACATGTTCCGCCCTACAAATTATAACCGGATTCTTCCTAGCCATTCATTATACAGCCAATATTAACCTAGCCTTCACATCTATTATCCACATTACACGAGACGTACCATACGGGTGAATAATACAAAATCTTCATGCAATCGGCGCATCCATATTCTTTATCTGTATCTACATTCACATCGCACGGGGGCTGTACTACGGATCCTATCTTAATAAAAACGTATGAATATCAGGAACTACCCTCCTAATTATACTTATAGCAACAGCCTTCTTCGGATATGTTCTTCCCTGAGGACAAATATCATTCTGAGCCGCAACAGTAATCACAAATCTACTAACAGCTGTACCATATGTTGGCACAGAACTAACTACCTGGCTATGGGGTGGTTTCTCAATCAACGACCCAACCCTAACACGATTCTTCGCATTACACTTTATCCTACCATTCACCATTATTTCAATATCCTCAATCCACATTATACTCTTACACACAGAAGGATCTAGTAACCCCTTGGGAACAAACTCAGACATTGATAAAATTCCATTTCACCCCTATCACTCTCACAAAGATATCCTAATACTGACCGTCATAATTACTACACTATTCATCATTATATCATTTACCCCAGACATATTTAATGACCCAGAAAACTTCTCAAAAGCCAACCCACTAGTAACACCACAACACATTAAACCGGAGTGGTACTTCCTGTTCGCTTATGGAATTCTTCGATCTATCCCCAACAAACTAGGCGGAACCGTAGCACTAGTACTATCAGTAATAATCCTACTAACTATACCATTCACCCACACATCACATCTTCGATCAATAATGTTCCGCCCACTAACACAACTAATATTTTGAACACTAGTAGCCACATTTATCACAATCACATGAGCAGCCACTAAACCAGTAGAACCGCCATTCACCCTTATTAGCCAAACAACCTCTATTCTATACTTTATCTTCTTTGTCATAAACCCACTACTCGGTTGACTAGAAAACAAAATCTCAAAT
>HUJ.R22056 
ATACTTATAATATTCAACCTTCTTCCAGTAGGATCAAATATCTCAACCTGATGAAACTTCGGATCTATATTATTAACATGTTCCGCCCTACAAATTATAACCGGATTCTTCCTAGCCATTCATTATACAGCCAATATTAACCTAGCCTTCACATCTATTATCCACATTACACGAGACGTACCATACGGGTGAATAATACAAAATCTTCATGCAATCGGCGCATCCATATTCTTTATCTGTATCTACATTCACATCGCACGGGGGCTGTACTACGGATCCTATCTTAATAAAAACGTATGAATATCAGGAACTACCCTCCTAATTATACTTATAGCAACAGCCTTCTTCGGATATGTTCTTCCCTGAGGACAAATATCATTCTGAGCCGCAACAGTAATCACAAATCTACTAACAGCTGTACCATATGTTGGCACAGAACTAACTACCTGGCTATGGGGTGGTTTCTCAATCAACGACCCAACCCTAACACGATTCTTCGCATTACACTTTATCCTACCATTCACCATTATTTCAATATCCTCAATCCACATTATACTCTTACACACAGAAGGATCTAGTAACCCCTTGGGAACAAACTCAGACATTGATAAAATTCCATTTCACCCCTATCACTCTCACAAAGATATCCTAATACTGACCGTCATAATTACTACACTATTCATCATTATATCATTTACCCCAGACATATTTAATGACCCAGAAAACTTCTCAAAAGCCAACCCACTAGTAACACCACAACACATTAAACCGGAGTGGTACTTCCTGTTCGCTTATGGAATTCTTCGATCTATCCCCAACAAACTAGGCGGAACCGTAGCACTAGTACTATCAGTAATAATCCTACTAACTATACCATTCACCCACACATCACATCTTCGATCAATAATGTTCCGCCCACTAACACAACTAATATTTTGAACACTAGTAGCCACATTTATCACAATCACATGAGCAGCCACTAAACCAGTAGAACCGCCATTCACCCTTATTAGCCAAACAACCTCTATTCTATACTTTATCTTCTTTGTCATA---------------------------------------
>HUJ.R22055
---------------------------GTAGGATCAAATATCTCAACCTGATGAAACTTCGGATCTATATTATTAATATGTTCCGCCCTACAAATTATAACCGGATTCTTCCTAGCCACTCATTATACAGCCAATATTAACCTAGCCTTCACATCTATTATCCACATTACACGAGACGTACCATACGGGTGAATAATACAAAATCTTCATGCAATCGGCGCATCCATATTCTTTATCTGTATCTACATTCACATCGCACGGGGGCTGTACTACGGATCCTATCTTAATAAAAACGTATGAATATCAGGAACTACCCTCCTAATTATACTTATAGCAACAGCCTTCTTCGGATATGTTCTTCCCTGAGGACAAATATCATTCTGAGCCGCAACAGTAATCACAAATCTACTAACAGCTGTACCATATGTTGGCACAGAACTAACTACCTGGCTATGGGGTGGTTTCTCAATCAACGACCCAACCCTAACACGATTCTTCGCATTACACTTTATCCTACCATTCACCATTATTTCAATATCCTCAATCCACATTATACTCTTACACACAGAAGGATCTAGTAACCCCTTGGGAACAAACTCAGACATTGATAAAATTCCATTTCACCCCTATCACTCTCACAAAGATATCCTAATACTGACCGTCATAATTACTACACTATTCATCATTATATCATTTACCCCAGACATATTTAATGACCCAGAAAACTTCTCAAAAGCCAACCCACTAGTAACACCACAACACATTAAACCGGAGTGGTACTTCCTGTTCGCTTATGGAATTCTTCGATCTATCCCCAACAAACTAGGCGGAACTGTAGCACTAGTACTATCAGTAATAATCCTACTAACTATACCATTCACCCACACATCACATCTTCGATCAATAATGTTCCGCCCACTAACACAACTAATATTTTGAACACTAGTAGCCACATTTATCACAATCACATGAGCAGCCACTAAACCAGTAGAACCGCCATTCACCCTTATTAGCCAAACAACCTCTATTCTATACTTTATCTTCTTTGTCATAAACCCACTA------------------------------
>TAU.R16468 
ATACTTATAATATTCAACCTTCTTCCAGTAGGATCAAATATCTCAACCTGATGAAACTTCGGATCTATATTATTAACATGTTCCGCCCTACAAATTATAACCGGATTCTTCCTAGCCATTCATTATACAGCCAATATTAACCTAGCCTTCACATCTATTATCCACATTACACGAGACGTACCATACGGGTGAATAATACAAAATCTTCATGCAATCGGCGCATCCATATTCTTTATCTGTATCTACATCCACATCGCACGGGGGCTGTACTACGGATCCTATCTTAATAAAAACGTATGAATATCAGGAACTACCCTCCTAATTATACTTATAGCAACAGCCTTCTTCGGATATGTTCTTCCCTGAGGACAAATATCATTCTGAGCCGCAACAGTAATCACAAATCTACTAACAGCTGTACCATATGTTGGCACAGAACTAACTACCTGGCTATGGGGTGGTTTCTCAATCAACGACCCAACCCTAACACGATTCTTCGCCTTACATTTTATCCTACCATTCACCATTATTTCAATATCCTCAATCCACATTATACTCCTACACACAGAAGGATCTAGTAACCCCTTGGGAACAAACTCAGACATTGATAAAATTCCATTTCACCCCTATCACTCTCACAAAGATATCCTAATACTGACCGTCATAATTACTACACTATTTATCGTTATATCATTTACCCCAGACATATTTAATGACCCAGAAAACTTCTCAAAAGCCAATCCACTAGTAACACCACAACACATTAAACCGGAATGGTACTTCCTGTTCGCTTATGGAATTCTTCGATCTATCCCCAACAAACTAGGCGGAACCGTAGCACTAGTACTATCAGTAATAATCCTACTAACTATACCATTCACCCACACATCACATCTTCGATCAATAATGTTCCGCCCACTAACACAACTAATATTTTGAACACTAGTAGCCACATTTATCACAATCACATGAGCAGCCACTAAACCAGTAGAACCACCATTCACCCTTATTAGCCAAACAACCTCTATTCTATACTTTATCTTCTTTGTCATAAACCCACTACTCGGTTGACTCGAAAACAAAATCTCAAAT
>TAU.R16246 
------------------CTTCTCCCAGTAGGATCAAATATCTCAACCTGATGAAACTTCGGATCTATATTATTAACATGTTCCGCCCTACAAATTATAACCGGATTCTTCCTAGCCATTCACTATACAGCCAATATTAACCTAGCCTTCACATCTATTATCCACATTACACGAGACGTACCATACGGGTGAATAATACAAAATCTTCATGCAATCGGCGCATCCATATTCTTTATCTGTATCTACATCCACATCGCACGGGGGCTGTACTACGGATCCTATCTTAATAAAAACGTATGAATATCAGGAACTATCCTCCTAATTATACTTATAGCAACAGCCTTCTTCGGATATGTTCTTCCCTGAGGACAAATATCATTCTGAGCCGCAACAGTAATCACAAACCTACTAACAGCTGTACCATATGTTGGCACAGAACTAACTACCTGGCTATGGGGTGGTTTCTCAATCAACGACCCAACCCTAACACGATTCTTCGCCTTACACTTTATCCTACCATTCACCATTATTTCAATATCCTCAATCCACATTATACTCTTACACACAGAAGGATCTAGTAACCCTTTGGGAACAAACTCAGACATTGATAAAATTCCATTTCACCCCTATCACTCTCACAAAGATATCCTAATACTGACCGTCATAATTACTACACTATTTATCATTATATCATTTACCCCAGACATATTTAATGACCCAGAAAACTTCTCAAAAGCCAATCCACTAGTAACACCACAACACATTAAACCGGAGTGATACTTCCTGTTCGCTTATGGAATTCTTCGATCTATCCCCAACAAACTAGGCGGAACCGTAGCACTAGTACTATCAGTAATAATCCTACTAACTATACCATTCACCCACACATCACATCTTCGATCAATAATGTTCCGCCCACTAACACAACTAATATTTTGAACACTAGTAGCCACATTTATCACAATCACATGAGCAGCCACTAAACCAGTAGAACCACCATTCACCCTTATTAGCCAAACAACCTCTATTCTATACTTTATCTTCTTTGTCATAAACCCACTACTCGGTTGACTAGAAAAC------------
>TAU.R15268 
ACTTATGAATATTCAAGCCTTCTCCCAGTAGGATCAAATATCTCAACCTGATGAAACTTCGGATCTATATTATTAACATGTTCCGCCCTACAAATTATAACCGGATTCTTCCTAGCCATTCATTATACAGCCAATATTAACCTAGCCTTCACATCTATTATCCACATTACACGAGACGTACCATGCGGATGAATAATACAAAATCTTCATGCAATCGGCGCATCCATATTCTTTATCTGTATCTACATCCACATCGCACGGGGGCTGTACTACGGATCCTATCTTAATAAAAACGTATGAATATCAGGAACTACCCTCCTAATTATACTTATAGCAACAGCCTTCTTCGGATATGTTCTTCCCTGAGGACAAATATCATTCTGAGCCGCAACAGTAATCACAAATCTACTAACAGCTGTACCATATATTGGCACAGAACTAACTACCTGGCTATGGGGTGGTTTCTCAATCAACGACCCAACCCTAACACGATTCTTCGCCTTACACTTTATCCTACCATTTACCATTATTTCAATATCCTCAATCCACATTATACTCTTACACACAGAAGGATCTAGTAACCCCTTGGGAACAAACTCAGACATTGATAAAATTCCATTTCACCCCTATCACTCCCACAAAGATATCCTAATACTGACCGTCATAATTACTACACTATTCATCATTATATCATTTACCCCAGACATATTCAACGACCCAGAAAACTTCTCAAAAGCCAATCCACTAGTAACACCACAACACATTAAACCGGAGTGGTACTTCCTATTCGCTTATGGAATTCTTCGATCTATCCCCAACAAACTAGGCGGAACCGTAGCACTAGTACTATCAGTAATAATCCTACTAACTATACCATTCACCCACACATCACATCTTCGATCAATAATGTTCCGCCCACTAATACAACTAATATTTTGAACACTAGTAGCCACATTTATCACAATCACATGAGCAGCCACTAAACCAGTAGAACCGCCATTCACCCTTATTAGCCAAACAACCTCTATTCTATACTTTATCTTCTTTGTCATAAACCCGCTACTAGGTTGACTAGAAAACAAA---------
>TAU.R16575 
---------------------------------------------------------------------------------------------------------------CTAGCCATTCATTATACAGCCAATATTAACCTAGCCTTCACATCTATTATCCACATTACACGAGACGTACCATGCGGATGAATAATACAAAATCTTCATGCAATCGGCGCATCCATATTCTTTATCTGTATCTACATCCACATCGCACGGGGGCTGTACTACGGATCCTATCTTAATAAAAACGTATGAATATCAGGAACTACCCTCCTAATTATACTTATAGCAACAGCCTTCTTCGGATATGTTCTTCCCTGAGGACAAATATCATTCTGAGCCGCAACAGTAATCACAAATCTACTAACAGCTGTACCATATATTGGCACAGAACTAACTACCTGGCTATGGGGTGGTTTCTCAATCAACGACCCAACCCTAACACGATTCTTCGCCTTACACTTTATCCTACCATTTACCATTATTTCAATATCCTCAATCCACATTATACTCTTACACACAGAAGGATCTAGTAACCCCTTGGGAACAAACTCAGACATTGATAAAATTCCATTTCACCCCTATCACTCCCACAAAGATATCCTAATACTGACCGTCATAATTACTACACTATTCATCATTATATCATTTACCCCAGACATATTCAACGACCCAGAAAACTTCTCAAAAGCCAATCCACTAGTAACACCACAACACATTAAACCGGAGTGGTACTTCCTATTCGCTTATGGAATTCTTCGATCTATCCCCAACAAACTAGGCGGAACCGTAGCACTAGTACTATCAGTAATAATCCTACTAACTATACCATTCACCCACACATCACATCTTCGATCAATAATGTTCCGCCCACTAATACAACTAATATTTTGAACACTAGTAGCCACATTTATCACAATCACATGAGCAGCCACTAAACCAGTAGAA---------------------------------------------------------------------------------------------------
>TAU.R16340 
---------------------CTCCCAGTAGGATCAAATATCTCAACCTGATGAAACTTCGGATCTATATTATTAACATGTTCCGCCCTACAAATTATAACCGGATTCTTCCTAGCCATTCATTATACAGCCAATATTAACCTAGCCTTCACATCTATTATCCACATTACACGAGACGTACCATGCGGATGAATAATACAAAATCTTCATGCAATCGGCGCATCCATATTCTTTATCTGTATCTACATCCACATCGCACGGGGGCTGTACTACGGATCCTATCTTAATAAAAACGTATGAATATCAGGAACTACCCTCCTAATTATACTTATAGCAACAGCCTTCTTCGGATATGTTCTTCCCTGAGGACAAATATCATTCTGAGCCGCAACAGTAATCACAAATCTACTAACAGCTGTACCATATATTGGCACAGAACTAACTACCTGGCTATGGGGTGGTTTCTCAATCAACGACCCAACCCTAACACGATTCTTCGCCTTACACTTTATCCTACCATTTACCATTATTTCAATATCCTCAATCCACATTATACTCTTACACACAGAAGGATCTAGTAACCCCTTGGGAACAAACTCAGACATTGATAAAATTCCATTTCACCCCTATCACTCTCACAAAGATATCCTAATACTGACCGTCATAATTACTACACTATTCATCATTATATCATTTACCCCAGACATATTCAACGACCCAGAAAACTTCTCAAAAGCCAATCCACTAGTAACACCACAACACATTAAACCGGAGTGGTACTTCCTATTCGCTTATGGAATTCTTCGATCTATCCCCAACAAACTAGGCGGAACCGTAGCACTAGTACTATCAGTAATAATCCTACTAACTATACCATTCACCCACACATCACATCTTCGATCAATAATGTTCCGCCCACTAATACAACTAATATTTTGAACACTAGTAGCCACATTTATCACAATCACATGAGCAGCCACTAAACCAGTAGAACCACCATTCACCCTTATTAGCCAAACAACCTCTATTCTATACTTTATCTTCTTTGTCATAAACCCACTACTCGGTTGA---------------------
>MVZ234499 
ATACTCACCCTATTCAACCTACTTCCTGTAGGATCAAACATCTCAACCTGATGAAACTTCGGATCCATACTTCTATCCTGCTCTGCCCTACAAATCATAACAGGCTTCTTCCTAGCTATACACTATACAGCCAACATCAACCTAGCCTTCACATCCATCGTTCACATCACACGAGATGTACCATACGGGTGAATCATACAAAATCTTCATGCAATCGGAGCATCCATATTTTTCATCTGCATCTATATCCACATCGCACGCGGACTATACTATGGCTCCTATCTAAATAAAAATGTATGATTAACAGGAACTAGCCTACTAATCATCCTTATAGCAACGGCCTTCTTCGGCTACGTCTTACCATGAGGACAAATATCATTCTGAGCCGCAACAGTAATCACTAACCTACTGACAGCCGTTCCTTACATCGGAACAACACTAACCATCTGACTATGGGGTGGCTTCTCAATTAATGACCCAACCCTAACCCGATTCTTTGCCCTACACTTCATCCTCCCATTTACTATCATCTCAATATCCTCAATCCACATCATACTACTACACACAGAAGGGTCCAGCAACCCACTAGGAACCAACTCAGATATTGACAAAATCCCGTTCCACCCATATCACTCTCACAAAGATGCCTTAATACTAACAATTATAATCACTGTTCTATTCATAATCATATCATTCTCCCCGAACCTATTCAATGACCCAGAAAACTTCTCTAAAGCCAACCCAATAGTGACACCTCAACACATCAAACCAGAATGATACTTCCTCTTCGCTTACGGAATCCTGCGATCTATCCCCAACAAACTTGGAGGAACAGTAGCCCTCTTACTATCAGTAACAATCCTACTCACAACACCATTTACCCACACATCACATGTGCGATCAATAACCTTCCGCCCAATCATACAACTAATATTCTGAACACTAATTGCCACTTTCATTACAATCACATGAGCAGCCACCAAGCCAGTAGAACCCCCATTTACTATCATTGGCCAAACAACCTCCATATTATACTTTTCATTCTTCATTATAAACCCCTTAATCGGACAACTAGAAAACAAAATTTCAAAC
>MVZ248462 
ATACTCACCCTATTCAACCTACTCCCAGTAGGATCAAACATCTCAACATGATGAAACTTCGGATCCATACTTCTATCCTGCTCTGCCCTACAAATTATAACAGGCTTCTTTCTAGCCATACACTACACAGCTAACATCAACCTCGCCTTCACATCAATCATCCATATCACACGAGATGTACCCTACGGATGAGTCATACAAAATCTACATGCAATTGGAGCATCTATATTTTTCATCTGCATCTATATCCACATCGCACGTGGACTATATTACGGCTCTTACCTAAATAAAAACGTGTGACTATCAGGAACTAGCCTATTAATCATCCTCATAGCAACAGCTTTCTTCGGCTACGTCCTACCATGAGGACAAATATCATTCTGAGCCGCAACAGTAATCACTAATCTATTGACAGCTGTCCCCTACATCGGAACAACACTAACCACCTGACTATGAGGTGGCTTCTCAATTAACGACCCAACTCTAACCCGATTCTTCGCCCTACACTTCATCCTACCATTTACTATCATCTCAATATCCTCAATTCATATCATACTACTACACACAGAAGGGTCCAGTAACCCCTTAGGAACCAACTCAGATATCGACAAAATCCCATTCCACCCATACCACTCTCACAAAGACGCCCTAATATTAACAATTATAATCACTATCTTATTCATAATCATATCATTCACCCCAAACATATTCAATGACCCGGAAAACTTTTCCAAAGCCAACCCAATAGTAACACCGCAACACATCAAACCAGAATGATACTTCCTCTTCGCTTACGGAATCTTACGATCTATCCCCAACAAACTAGGAGGAAGCGTAGCCCTTTTACTATCAGTAATAATCCTACTCACAACACCATTTACCCACACATCATATGTACGATCAATAACCTTCCGCCCAATAATACAACTAATATTCTGA---------------------------------------------------------------------------------------------------------------------------------------------------------
>MVZ248463 
ATACTCACCCTATTCAACCTACTCCCAGTAGGATCAAACATCTCAACATGATGAAACTTCGGATCCATACTTCTATCCTGCTCTGCCCTACAAATTATAACAGGCTTCTTTCTAGCCATACACTACACAGCTAACATCAACCTCGCCTTCACATCAATCATCCATATCACACGAGATGTACCCTACGGATGAGTCATACAAAATCTACATGCAATTGGAGCATCTATATTTTTCATCTGCATCTATATCCACATCGCACGTGGACTATATTACGGCTCTTACCTAAATAAAAACGTGTGACTATCAGGAACTAGCCTATTAATCATCCTCATAGCAACAGCTTTCTTCGGCTACGTCCTACCATGAGGACAAATATCATTCTGAGCCGCAACAGTAATCACTAATCTATTGACAGCTGTCCCCTACATCGGAACAACACTAACCACCTGACTATGAGGTGGCTTCTCAATTAACGACCCAACTCTAACCCGATTCTTCGCCCTACACTTCATCCTACCATTTACTATCATCTCAATATCCTCAATTCATATCATACTACTACACACAGAAGGGTCCAGTAACCCCTTAGGAACCAACTCAGATATCGACAAAATCCCATTCCACCCATACCACTCTCACAAAGACGCCCTAATATTAACAATTATAATCACTATCTTATTCATAATCATATCATTCACCCCAAACATATTCAATGACCCGGAAAACTTTTCCAAAGCCAACCCAATAGTAACACCGCAACACATCAAACCAGAATGATACTTCCTCTTCGCTTACGGAATCTTACGATCTATCCCCAACAAACTAGGAGGAACCGTAGCCCTTTTACTATCAGTAATAATCCTACTCACAACACCATTTACCCACACATCATATGTACGATCAATAACCTTCCGCCCAATAATACAACTAATATTCTGAACACTAATTGCCACTTTCATCACAATCACATGAGCAGCCACCAAACCAGTAGAACCCCCATTCACTATTATTGGCCAAACAACCTCCATATTATATTTCTCATTCCTC---------------------------------------------
