# Supplementary material for: An integrative systematic revision and biogeography of Rhynchocalamus snakes (Reptilia, Colubridae) with a description of a new species from Israel
Source: PeerJ. 2016 Dec 22;4:e2769. doi: 10.7717/peerj.2769 (PMC5183090; doi:10.7717/peerj.2769)
Supplement: Supplemental Information 4 [file peerj-04-2769-s012.txt]

>HUJ.R22057
TACCATGGAGCTACAGTGGCTGTAAAACAAGTGAAGAGATGTAGTAAAAACCATTTGGCATCACGGCAAAGCTTCTGGGCAGAACTAAATGTAGCACGTCTTGACCATAACAATGTGGTACACATAGTAGCTGCTAGCACATGTACCCCTACTAGTCAGGATAGTTTGGGTACCATAATTATGGAATATGCAGGTAATTGTACTCTACATCACGTTATCTACGGGACTGGTTATTTAACAGGAAATAATGATGGCCTTAAATGTGACCATGGGTTTTTGAGTACAGCTCAGGCTGTCATTTACTCCTATGATATTGTGGCAGGATTAATGTTTCTCCATTCTCAGTTAATTGTGCATCTGGATTTAAAACCTGCTAACATATTCATAACAGAACATAATGTTTGTAAG
>HUJ.R22241 
TACCATGGAGCTACAGTGGCTGTAAAACAAGTGAAGAGATGTAGTAAAAACCATTTGGCATCACGGCAAAGCTTCTGGGCAGAACTAAATGTAGCACGTCTTGACCATAACAATGTGGTACACATAGTAGCTGCTAGCACATGTACCCCTACTAGTCAGGATAGTTTGGGTACCATAATTATGGAATATGCAGGTAATTGTACTCTACATCACGTTATCTACGGGACTGGTTATTTAACAGGAAATAATGATGGCCTTAAATGTGACCATGGGTTTTTGAGTACAGCTCAGGCTGTCATTTACTCCTATGATATTGTGGCAGGATTAATGTTTCTCCATTCTCAGTTAATTGTGCATCTGGATTTAAAACCTGCTAACATATTCATAACAGAACATAATGTTTGTAAG
>TAU.R15268 
TACCATGGAGCTACAGTGGCTGTAAAACAAGTGAAGAGATGTAGTAAAAACCATTTGGCATCACGGCAAAGCTTCTGGGCAGAACTAAATGTAGCACGTCTTGACCATAACAATGTGGTACACATAGTAGCTGCTAGCACATGTACCCCTACTAGTCAGGATAGTTTGGGTACCATAATTATGGAATATGCAGGTAATTGTACTCTACATCACGTTATCTACGGGACTGGTTATTTAACAGGAAATAATGATGGCCTTAAATGTGACCATGGGTTTTTGAGTACAGCTCAGGCTGTCATTTACTCCTATGATATTGTGGCAGGATTAATGTTTCTCCATTCTCAGTTAATTGTGCATCTGGATTTAAAACCTGCTAACATATTCATAACAGAACATAATGTTTGTAAG
>TAU.R16336 
TACCATGGAGCTACAGTGGCTGTAAAACAAGTGAAGAGATGTAGTAAAAACCATTTGGCATCACGGCAAAGCTTCTGGGCAGAACTAAATGTAGCACGTCTTGACCATAACAATGTGGTACACATAGTAGCTGCTAGCACATGTACCCCTACTAGTCAGGATAGTTTGGGTACCATAATTATGGAATATGCAGGTAATTGTACTCTACATCACGTTATCTACGGGACTGGTTATTTAACAGGAAATAATGATGGCCTTAAATGTGACCATGGGTTTTTGAGTACAGCTCAGGCTGTCATTTACTCCTATGATATTGTGGCAGGATTAATGTTTCTCCATTCTCAGTTAATTGTGCATCTGGATTTAAAACCTGCTAACATATTCATAACAGAACATAATGTTTGTAAG
>TAU.R16340 
TACCATGGAGCTACAGTGGCTGTAAAACAAGTGAAGAGATGTAGTAAAAACCATTTGGCATCACGGCAAAGCTTCTGGGCAGAACTAAATGTAGCACGTCTTGACCATAACAATGTGGTACACATAGTAGCTGCTAGCACATGTACCCCTACTAGTCAGGATAGTTTGGGTACCATAATTATGGAATATGCAGGTAATTGTACTCTACATCACGTTATCTACGGGACTGGTTATTTAACAGGAAATAATGATGGCCTTAAATGTGACCATGGGTTTTTGAGTACAGCTCAGGCTGTCATTTACTCCTATGATATTGTGGCAGGATTAATGTTTCTCCATTCTCAGTTAATTGTGCATCTGGATTTAAAACCTGCTAACATATTCATAACAGAACATAATGTTTGTAAG
>TAU.R16468 
TACCATGGAGCTACAGTGGCTGTAAAACAAGTGAAGAGATGTAGTAAAAACCATTTGGCATCACGGCAAAGCTTCTGGGCAGAACTAAATGTAGCACGTCTTGACCATAACAATGTGGTACACATAGTAGCTGCTAGCACATGTACCCCTACTAGTCAGGATAGTTTGGGTACCATAATTATGGAATATGCAGGTAATTGTACTCTACATCACGTTATCTACGGGACTGGTTATTTAACAGGAAATAATGATGGCCTTAAATGTGACCATGGGTTTTTGAGTACAGCTCAGGCTGTCATTTACTCCTATGATATTGTGGCAGGATTAATGTTTCTCCATTCTCAGTTAATTGTGCATCTGGATTTAAAACCTGCTAACATATTCATAACAGAACATAATGTTTGTAAG
>TAU.R16575 
TACCATGGAGCTACAGTGGCTGTAAAACAAGTGAAGAGATGTAGTAAAAACCATTTGGCATCACGGCAAAGCTTCTGGGCAGAACTAAATGTAGCACGTCTTGACCATAACAATGTGGTACACATAGTAGCTGCTAGCACATGTACCCCTACTAGTCAGGATAGTTTGGGTACCATAATTATGGAATATGCAGGTAATTGTACTCTACATCACGTTATCTACGGGACTGGTTATTTAACAGGAAATAATGATGGCCTTAAATGTGACCATGGGTTTTTGAGTACAGCTCAGGCTGTCATTTACTCCTATGATATTGTGGCAGGATTAATGTTTCTCCATTCTCAGTTAATTGTGCATCTGGATTTAAAACCTGCTAACATATTCATAACAGAACATAATGTTTGTAAG
>HUJ.R20967 
TACCATGGAGCTACAGTGGCTGTAAAACAAGTGAAGAGATGTAGTAAAAACCATTTGGCATCACGGCAAAGCTTCTGGGCAGAACTAAATGTAGCACGTCTTGACCATAACAATGTRGTACACATAGTAGCTGCTAGCACATGTACCCCTACTAGTCAGGATAGTTTGGGTACCATAATTATGGAATATGCAGGTAATTGTACTCTACATCACGTTATCTACGGGACTGGTTAYTTAACAGGAAATAATGATGGCCTTAAATGTGACCATGGGTTTTTGAGTACAGCTCAGGCTGTCATTTACTCCTATGATATTGTGGCAGGATTAATGTTTCTCCATTCTCAGTTAATTGTGCATCTGGATTTAAAACCTGCTAACATATTCATAACAGAACATAATGTTTGTAAG
>TAU.R16246 
TACCATGGAGCTACAGTGGCTGTAAAACAAGTGAAGAGATGTAGTAAAAACCATTTGGCATCACGGCAAAGCTTCTGGGCAGAACTAAATGTAGCACGTCTTGACCATAACAATGTGGTACACATAGTAGCTGCTAGCACATGTACCCCTACTAGTCAGGATAGTTTGGGTACCATAATTATGGAATATGCAGGTAATTGTACTCTACATCACGTTATCTACGGGACTGGTTATTTAACAGGAAATAATGATGGCCTTAAATGTGACCATGGGTTTTTGAGTACAGCTCAGGCTGTCRTTTACTCCTATGATATTGTGGCAGGATTAATGTTTCTCCATTCTCAGTTAATTGTGCATCTGGATTTAAAACCTGCTAACATATTCATAACAGAACATAATGTTTGTAAG
>TAU.R16622 
TACCATGGAGCTACAGTGGCTGTAAAACAAGTGAAGAGATGTAGTAAAAACCATTTGGCATCACGGCAAAGCTTCTGGGCAGAACTAAATGTAGCACGTCTTGACCATAACAATGTAGTACACATAGTAGCTGCTAGCACATGTACCCCTACTAGTCAGGATAGTTTGGGTACCATAATTATGGAATATGCAGGTAATTGTACTCTACATCACGTTATCTACGGGACTGGTTATTTAACAGGAAATAATGATGGCCTTAAATGTGACCATGGGTTTTTGAGTACAGCTCAGGCTGTCATTTACTCCTATGATATTGTGGCAGGATTAATGTTTCTCCATTCTCAGTTAATTGTGCATCTGGATTTAAAACCTGCTAACATATTCATAACAGAACATAATGTTTGTAAG
>HUJ.R22054 
TACCATGGAGCTACAGTGGCTGTAAAACAAGTGAAGAGATGTAGTAAAAACCATTTGGCATCACGGCAAAGCTTCTGGGCAGAACTAAATGTAGCACGTCTTGACCATAACAATGTGGTACACATAGTAGCTGCTAGCACATGTACCCCTACTAGTCAGGATAGTTTGGGTACCATAATTATGGAATATGCAGGTAATTGYACTCTACATCACGTTATCTACGGGACTGGTTATTTAACAGGAAATAATGATGGCCTTAAATGTGACCATGGGTTTTTGAGTACAGCTCAGGCTGTCATTTACTCCTATGATATTGTRGCAGGATTAATGTTTCTCCATTCTCAGTTAATTGTGCATCTGGATTTAAAACCTGCTAACATATTCATAACAGAACATAATGTTTGTAAG
>HUJ.R22055 
TACCATGGAGCTACAGTGGCTGTAAAACAAGTGAAGAGATGTAGTAAAAACCATTTGGCATCACGGCAAAGCTTCTGGGCAGAACTAAATGTAGCACGTCTTGACCATAACAATGTGGTACACATAGTAGCTGCTAGCACATGTACCCCTACTAGTCAGGATAGTTTGGGTACCATAATTATGGAATATGCAGGTAATTGYACTCTACATCACGTTATCTACGGGACTGGTTATTTAACAGGAAATAATGATGGCCTTAAATGTGACCATGGGTTTTTGAGTACAGCTCAGGCTGTCATTTACTCCTATGATATTGTRGCAGGATTAATGTTTCTCCATTCTCAGTTAATTGTGCATCTGGATTTAAAACCTGCTAACATATTCATAACAGAACATAATGTTTGTAAG
>HUJ.R22058
TACCATGGAGCTACAGTGGCTGTAAAACAAGTGAAGAGATGTAGTAAAAACCATTTGGCATCACGGCAAAGCTTCTGGGCAGAACTAAATGTAGCACGTCTTGACCATAACAATGTGGTACACATAGTAGCTGCTAGCACATGTACCCCTACTAGTCAGGATAGTTTGGGTACCATAATTATGGAATATGCAGGTAATTGYACTCTACATCACGTTATCTACGGGACTGGTTATTTAACAGGAAATAATGATGGCCTTAAATGTGACCATGGGTTTTTGAGTACAGCTCAGGCTGTCATTTACTCCTATGATATTGTRGCAGGATTAATGTTTCTCCATTCTCAGTTAATTGTGCATCTGGATTTAAAACCTGCTAACATATTCATAACAGAACATAATGTTTGTAAG
>HUJ.R22056 
TACCATGGAGCTACAGTGGCTGTAAAACAAGTGAAGAGATGTAGTAAAAACCATTTGGCATCACGGCAAAGCTTCTGGGCAGAACTAAATGTAGCACGTCTTGACCATAACAATGTGGTACACATAGTAGCTGCTAGCACATGTACCCCTACTAGTCAGGATAGTTTGGGTACCATAATTATGGAATATGCAGGTAATTGYACTCTACATCACGTTATCTACGGGACTGGTTAYTTAACAGGAAATAATGATGGCCTTAAATGTGACCATGGGTTTTTGAGTACAGCTCAGGCTGTCATTTACTCCTATGATATTGTRGCAGGATTAATGTTTCTCCATTCTCAGTTAATTGTGCATCTGGATTTAAAACCTGCTAACATATTCATAACAGAACATAATGTTTGTAAG
>TAU.R15930 
TACCATGGAGCTACAGTGGCTGTAAAACAAGTGAAGAGATGTAGTAAAAACCATTTGGCATCACGGCAAAGCTTCTGGGCAGAACTAAATGTAGCACGTCTTGACCATAACAATGTGGTACACATAGTAGCTGCTAGCACATGTACCCCTACTAGTCAGGATAGTTTGGGTACCATAATTATGGAATATGCAGGTAATTGCACTCTACATCACGTTATCTACGGGACTGGTTATTTAACAGGAAATAATGATGGCCTTAAATGTGACCATGGGTTTTTGAGTACAGCTCAGGCTGTCATTTACTCCTATGATATTGTAGCAGGATTAATGTTTCTCCATTCTCAGTTAATTGTGCATCTGGATTTAAAACCTGCTAACATATTCATAACAGAACATAATGTTTGTAAG
>TAU.R17093 
TACCATGGAGCTACAGTGGCTGTAAAACAAGTGAAGAGATGTAGTAAAAACCATTTGGCATCACGGCAAAGCTTCTGGGCAGAACTAAATGTAGCACGTCTTGACCATAACAATGTGGTACACATAGTAGCTGCTAGCACATGTACCCCTACTAGTCAGGATAGTTTGGGTACCATAATTATGGAATATGCAGGTAATTGCACTCTACATCACGTTATCTACGGGACTGGTTATTTAACAGGAAATAATGATGGCCTTAAATGTGACCATGGGTTTTTGAGTACAGCTCAGGCTGTCATTTACTCCTATGATATTGTAGCAGGATTAATGTTTCTCCATTCTCAGTTAATTGTGCATCTGGATTTAAAACCTGCTAACATATTCATAACAGAACATAATGTTTGTAAG
>ZMHRU2015/0 
TACCATGGAGCTACAGTGGYTGTAAAACAAGTGAAAAGATGTAGTAAAAACCATTTGGCATCACGGCAAAGCTTCTGGGCAGAACTAAATGTAGCACGTCTTGACCATAACAATGTGGTACACATAGTAGCTGCTAGCACATGTACCCCTACTAGTCAGGATAGTTTGGGTACCATAATTATGGAATATGCAGGTAATTGCACTCTACATCACGTTATCTACGGGACTGGTTATTTAACAGGAAATAATGATGGCCTTAAATGTGACCATGGGTTTTTGAGTACAGCTCAGGCTGTCATTTACTCCTATGATATTGTGGCAGGATTAATGTTTCTCCATTCTCAGTTAATTGTGCATCTGGATTTAAAACCTGCTAACATATTCATAACAGAACATAATGTTTGTAAG
>IBECN4093 
TACCATGGAGCTACAGTGGCTGTAAAACAAGTGAAGAGATGTAGTAAAAACCATTTGGCATCACGGCAAAGCTTCTGGGCAGAACTAAATGTAGCACGTCTTGACCATAACAATGTGGTACACATAGTAGCTGCTAGCACATGTACCCCTACTAGTCAGGATAGTTTGGGTACCATAATTATGGAATATGCAGGTAATTGCACTCTACATCACGTTATCTATGGGACTGCTTATTTAACAGGAAATAATGATGGCCTTAAATGTGACCATGGGTTTTTGAGTACAGCTCAGGCTGTCATTTACTCCTATGATATTGTGGCAGGATTAATGTTTCTCCATTCTCAGTTAATTGTGCATCTGGATTTAAAACCTGCTAATATATTCATAACAGAACATAATGTTTGTAAG
>SPM002589 
TACCATGGAGCTACAGTGGCTGTAAAACAAGTGAAGAGATGTAGTAAAAACCATTTGGCATCACGGCAAAGCTTCTGGGCAGAACTAAATGTAGCACGTCTTGACCATAACAATGTGGTACACATAGTAGCTGCTAGCACATGTACCCCTACTAGTCAGGATAGTTTGGGTACCATAATTATGGAATATGCAGGTAATTGCACTCTACATCACGTTATCTATGGGACTGCTTATTTAACAGGAAATAATGATGGCCTTAAATGTGACCATGGGTTTTTGAGTACAGCTCAGGCTGTCATTTACTCCTATGATATTGTGGCAGGATTAATGTTTCTCCATTCTCAGTTAATTGTGCATCTGGATTTAAAACCTGCTAATATATTCATAACAGAACATAATGTTTGTAAG
>S1329 
TACCATGGAGCTACAGTGGCTGTAAAACAAGTGAAGAGATGTAGTAAAAACCATTTGGCATCACGGCAAAGCTTCTGGGCAGAACTAAATGTAGCACGTCTTGACCATAACAATGTGGTACACATAGTAGCTGCTAGCACATGTACCCCTACTAGTCAGGATAGTTTGGGTACCATAATTATGGAATATGCAGGTAATTGCACTCTACATCATGTTATCTATGGGACTGCTTATTTAACAGGAAATAATGATGGCCTTAAATGTGACCATGGGTTTTTGAGTACAGCTCAGGCTGTCATTTACTCCTATGATATTGTGGCAGGATTAATGTTTCTCCATTCTCAGTTAATTGTGCATCTGGATTTAAAACCTGCTAATATATTCATAACAGAACATAATGTTTGTAAG
>MVZ234499 
TACCATGSAGCTACAGTGGCTGTAAAACAAGTGAAGAGATGTAGTAAAAACCATTTGGCATCACGGCAAAGCTTCTGGGCAGAACTAAATGTAGCACGTCTTGACCATAACAATGTGGTACATATAGTAGCTGCTAGCACATGTACCCCTACTAGTCAGGATAGCTTGGGTACCATAATTATGGAATATGCAGGTAATTGCACTCTACATCATGTTATCTATGGGACTGGTTATTTAACGGGAAATAATGATGGCCTTATATGTGACCATGGGTTTTTGAGTACAGCTCAGGCTGTCATTTACTCCTATGAYATTGTGGCAGGATTAATGTTTCTCCATTCTCAGTTAATTGTGCATCTGGATTTAAAACCTGCTAATATATTCATAACAGAACATAATGTTTGTAAK
>MVZ248462 
TACCATGGAGCTACAGTGGCTGTAAAACAAGTGAAGAGATGTAGTAAAAACCATTTGGCATCACGGCAAAGCTTCTGGGCAGAACTAAATGTAGCACGTCTTGACCATAACAATGTGGTACACATAGTAGCTGCTAGCACATGTACCCCTACTAGTCAGGATAGCTTGGGTACCATAATTATGGAATATGCAGGTAATTGCACTCTACATCATGTTATCTATGGGACTGGTTATTTAACGGGAAATAATGATGGCCTTATATGTGACCATGGGTTTTTGAGTACAGCTCAGGCTGTCATTTACTCCTATGATATTGTGGCAGGATTGATGTTTCTCCATTCTCAGTTAATTGTGCATCTGGATTTAAAACCTGCTAATATATTTATAACAGAACATAATGTTTGTAAG
>MVZ248463 
TACCAYGGAGCTACAGTGGCTGTAAAACAAGTGAAGAGATGTAGTAAAAACCATTTGGCATCACGGCAAAGCTTCTGGGCAGAACTAAATGTAGCACGTCTTGACCATAACAATGTGGTACACATAGTAGCTGCTAGCACATGTACCCCTACTAGTCAGGATAGCTTGGGTACCATAATTATGGAATATGCAGGTAATTGCACTCTACATCATGTTATCTATGGGACTGGTTATTTAACGGGAAATAATGATGGCCTTATATGTGACCATGGGTTTTTGAGTACAGCTCAGGCTGTCATTTACTCCTATGATATTGTGGCAGGATTGATGTTTCTCCATTCTCAGTTAATTGTGCATCTGGATTTAAAACCTGCTAATATATTTATAACAGAACATAATGTTTGTAAG
>ZMHRU2012-93 
TACCATGGAGCTACAGTGGCTGTAAAACAAGTGAAAAGATGTAGTAAAAACCATTTGGCATCACGGCAAAGCTTCTGGGCAGAACTAAATGTAGCACGTCTTGACCATAACAATGTGGTACACATTGTAGCTGCTAGCACATGTACCCCTACTGGTCAGGATAGTTTGGGTACCATAATTATGGAATATGCAGGTAATTGCACTCTACATCATGTTATCTATGGGACTGGTTATTTCACAGGAAATAATGATGGCATTAAATGTGACCATGGGTTTTTGAGTACAGCTCAGGCTGTCATTTACTCCTGTGATATTGTGGCAGGATTAATGTTTCTCCATTCTCAGTTAATTGTGCATCTGGATTTAAAACCTGCTAACATATTCATAACAGAACATAATGTTTGTAAG
>ZMHRU2014/60-1 
TACCATGGAGCTACAGTGGCTGTAAAACAAGTGAAAAGATGTAGTAAAAACCATTTGGCATCACGGCAAAGCTTCTGGGCAGAACTAAATGTAGCACGTCTTGACCATAACAATGTGGTACACATTGTAGCTGCTAGCACATGTACCCCTACTGGTCAGGATAGTTTGGGTACCATAATTATGGAATATGCAGGTAATTGCACTCTACATCATGTTATCTATGGGACTGGTTATTTCACAGGAAATAATGATGGCATTAAATGTGACCATGGGTTTTTGAGTACAGCTCAGGCTGTCATTTACTCCTGTGATATTGTGGCAGGATTAATGTTTCTCCATTCTCAGTTAATTGTGCATCTGGATTTAAAACCTGCTAACATATTCATAACAGAACATAATGTTTGTAAG
>ZMHRU2014/60-2
TACCATGGAGCTACAGTGGCTGTAAAACAAGTGAAAAGATGTAGTAAAAACCATTTGGCATCACGGCAAAGCTTCTGGGCAGAACTAAATGTAGCACGTCTTGACCATAACAATGTGGTACACATTGTAGCTGCTAGCACATGTACCCCTACTGGTCAGGATAGTTTGGGTACCATAATTATGGAATATGCAGGTAATTGCACTCTACATCATGTTATCTATGGGACTGGTTATTTCACAGGAAATAATGATGGCATTAAATGTGACCATGGGTTTTTGAGTACAGCTCAGGCTGTCATTTACTCCTGTGATATTGTGGCAGGATTAATGTTTCTCCATTCTCAGTTAATTGTGCATCTGGATTTAAAACCTGCTAACATATTCATAACAGAACATAATGTTTGTAAG
>ZMHRU2014/60-3 
TACCATGGAGCTACAGTGGCTGTAAAACAAGTGAAAAGATGTAGTAAAAACCATTTGGCATCACGGCAAAGCTTCTGGGCAGAACTAAATGTAGCACGTCTTGACCATAACAATGTGGTACACATTGTAGCTGCTAGCACATGTACCCCTACTGGTCAGGATAGTTTGGGTACCATAATTATGGAATATGCAGGTAATTGCACTCTACATCATGTTATCTATGGGACTGGTTATTTCACAGGAAATAATGATGGCATTAAATGTGACCATGGGTTTTTGAGTACAGCTCAGGCTGTCATTTACTCCTGTGATATTGTGGCAGGATTAATGTTTCTCCATTCTCAGTTAATTGTGCATCTGGATTTAAAACCTGCTAACATATTCATAACAGAACATAATGTTTGTAAG
>ZMHRU2014/60-4 
TACCATGGAGCTACAGTGGCTGTAAAACAAGTGAAAAGATGTAGTAAAAACCATTTGGCATCACGGCAAAGCTTCTGGGCAGAACTAAATGTAGCACGTCTTGACCATAACAATGTGGTACACATTGTAGCTGCTAGCACATGTACCCCTACTGGTCAGGATAGTTTGGGTACCATAATTATGGAATATGCAGGTAATTGCACTCTACATCATGTTATCTATGGGACTGGTTATTTCACAGGAAATAATGATGGCATTAAATGTGACCATGGGTTTTTGAGTACAGCTCAGGCTGTCATTTACTCCTGTGATATTGTGGCAGGATTAATGTTTCTCCATTCTCAGTTAATTGTGCATCTGGATTTAAAACCTGCTAACATATTCATAACAGAACATAATGTTTGTAAG
>ZMHRU2014/60-5 
TACCATGGAGCTACAGTGGCTGTAAAACAAGTGAAAAGATGTAGTAAAAACCATTTGGCATCACGGCAAAGCTTCTGGGCAGAACTAAATGTAGCACGTCTTGACCATAACAATGTGGTACACATTGTAGCTGCTAGCACATGTACCCCTACTGGTCAGGATAGTTTGGGTACCATAATTATGGAATATGCAGGTAATTGCACTCTACATCATGTTATCTATGGGACTGGTTATTTCACAGGAAATAATGATGGCATTAAATGTGACCATGGGTTTTTGAGTACAGCTCAGGCTGTCATTTACTCCTGTGATATTGTGGCAGGATTAATGTTTCTCCATTCTCAGTTAATTGTGCATCTGGATTTAAAACCTGCTAACATATTCWTAACAGAACATAATGTTTGTGAG
